# Supplementary material for: Microbial fertilizer for improving maize yield, straw decomposition and soil microbiome structure
Source: Front Microbiol. 2025 Dec 15;16:1670118. doi: 10.3389/fmicb.2025.1670118 (PMC12745462; doi:10.3389/fmicb.2025.1670118)
Supplement: Supplementary file 2 [file Table_1.XLSX]

## Sheet: table s1 corr_AP_SDR
Feature	Trait	rho	p	q_corr	Panel	SITE	Description	level2
K03526	AP	1	0.00277778	0.0940476	T4F_KO_P	QF	(E)-4-hydroxy-3-methylbut-2-enyl-diphosphate synthase [EC:1.17.7.1]
K03526	SDR	0.6	0.241667	0.309177	T4F_KO_P	QF	(E)-4-hydroxy-3-methylbut-2-enyl-diphosphate synthase [EC:1.17.7.1]
K03526	AP	0.0857143	0.919444	1	T4F_KO_P	Xun	(E)-4-hydroxy-3-methylbut-2-enyl-diphosphate synthase [EC:1.17.7.1]
K03526	SDR	0.0285714	1	1	T4F_KO_P	Xun	(E)-4-hydroxy-3-methylbut-2-enyl-diphosphate synthase [EC:1.17.7.1]
K00655	AP	0.828571	0.0583333	0.126256	T4F_KO_P	QF	1-acyl-sn-glycerol-3-phosphate acyltransferase [EC:2.3.1.51]
K00655	SDR	0.771429	0.102778	0.210895	T4F_KO_P	QF	1-acyl-sn-glycerol-3-phosphate acyltransferase [EC:2.3.1.51]
K00655	AP	0.0857143	0.919444	1	T4F_KO_P	Xun	1-acyl-sn-glycerol-3-phosphate acyltransferase [EC:2.3.1.51]
K00655	SDR	0.0285714	1	1	T4F_KO_P	Xun	1-acyl-sn-glycerol-3-phosphate acyltransferase [EC:2.3.1.51]
K01062	AP	0.885714	0.0333333	0.121073	T4F_KO_P	QF	1-alkyl-2-acetylglycerophosphocholine esterase [EC:3.1.1.47]
K01062	SDR	0.6	0.241667	0.309177	T4F_KO_P	QF	1-alkyl-2-acetylglycerophosphocholine esterase [EC:3.1.1.47]
K01062	AP	-0.0285714	1	1	T4F_KO_P	Xun	1-alkyl-2-acetylglycerophosphocholine esterase [EC:3.1.1.47]
K01062	SDR	-0.0857143	0.919444	1	T4F_KO_P	Xun	1-alkyl-2-acetylglycerophosphocholine esterase [EC:3.1.1.47]
K00099	AP	0.714286	0.136111	0.177732	T4F_KO_P	QF	1-deoxy-D-xylulose-5-phosphate reductoisomerase [EC:1.1.1.267]
K00099	SDR	0.942857	0.0166667	0.210895	T4F_KO_P	QF	1-deoxy-D-xylulose-5-phosphate reductoisomerase [EC:1.1.1.267]
K00099	AP	0.0285714	1	1	T4F_KO_P	Xun	1-deoxy-D-xylulose-5-phosphate reductoisomerase [EC:1.1.1.267]
K00099	SDR	0.0857143	0.919444	1	T4F_KO_P	Xun	1-deoxy-D-xylulose-5-phosphate reductoisomerase [EC:1.1.1.267]
K01662	AP	0.828571	0.0583333	0.126256	T4F_KO_P	QF	1-deoxy-D-xylulose-5-phosphate synthase [EC:2.2.1.7]
K01662	SDR	0.771429	0.102778	0.210895	T4F_KO_P	QF	1-deoxy-D-xylulose-5-phosphate synthase [EC:2.2.1.7]
K01662	AP	0.0285714	1	1	T4F_KO_P	Xun	1-deoxy-D-xylulose-5-phosphate synthase [EC:2.2.1.7]
K01662	SDR	0.0857143	0.919444	1	T4F_KO_P	Xun	1-deoxy-D-xylulose-5-phosphate synthase [EC:2.2.1.7]
K00216	AP	0.942857	0.0166667	0.06	T4F_KO_St	QF	2,3-dihydro-2,3-dihydroxybenzoate dehydrogenase [EC:1.3.1.28]
K00216	SDR	0.542857	0.297222	0.389091	T4F_KO_St	QF	2,3-dihydro-2,3-dihydroxybenzoate dehydrogenase [EC:1.3.1.28]
K00216	AP	-0.0857143	0.919444	0.95942	T4F_KO_St	Xun	2,3-dihydro-2,3-dihydroxybenzoate dehydrogenase [EC:1.3.1.28]
K00216	SDR	0.0285714	1	1	T4F_KO_St	Xun	2,3-dihydro-2,3-dihydroxybenzoate dehydrogenase [EC:1.3.1.28]
K14333	AP	0.828571	0.0583333	0.113514	T4F_KO_St	QF	2,3-dihydroxybenzoate decarboxylase [EC:4.1.1.46]
K14333	SDR	0.771429	0.102778	0.386667	T4F_KO_St	QF	2,3-dihydroxybenzoate decarboxylase [EC:4.1.1.46]
K14333	AP	-0.371429	0.497222	0.95942	T4F_KO_St	Xun	2,3-dihydroxybenzoate decarboxylase [EC:4.1.1.46]
K14333	SDR	-0.428571	0.419444	1	T4F_KO_St	Xun	2,3-dihydroxybenzoate decarboxylase [EC:4.1.1.46]
K02363	AP	0.942857	0.0166667	0.06	T4F_KO_St	QF	2,3-dihydroxybenzoate-AMP ligase [EC:2.7.7.58]
K02363	SDR	0.542857	0.297222	0.389091	T4F_KO_St	QF	2,3-dihydroxybenzoate-AMP ligase [EC:2.7.7.58]
K02363	AP	-0.0857143	0.919444	0.95942	T4F_KO_St	Xun	2,3-dihydroxybenzoate-AMP ligase [EC:2.7.7.58]
K02363	SDR	0.0285714	1	1	T4F_KO_St	Xun	2,3-dihydroxybenzoate-AMP ligase [EC:2.7.7.58]
K10621	AP	0.942857	0.0166667	0.06	T4F_KO_St	QF	2,3-dihydroxy-p-cumate/2,3-dihydroxybenzoate 3,4-dioxygenase [EC:1.13.11.- 1.13.11.14]
K10621	SDR	0.657143	0.175	0.386667	T4F_KO_St	QF	2,3-dihydroxy-p-cumate/2,3-dihydroxybenzoate 3,4-dioxygenase [EC:1.13.11.- 1.13.11.14]
K10621	AP	-0.257143	0.658333	0.95942	T4F_KO_St	Xun	2,3-dihydroxy-p-cumate/2,3-dihydroxybenzoate 3,4-dioxygenase [EC:1.13.11.- 1.13.11.14]
K10621	SDR	-0.314286	0.563889	1	T4F_KO_St	Xun	2,3-dihydroxy-p-cumate/2,3-dihydroxybenzoate 3,4-dioxygenase [EC:1.13.11.- 1.13.11.14]
K08965	AP	-0.885714	0.0333333	0.121073	T4F_KO_P	QF	2,3-diketo-5-methylthiopentyl-1-phosphate enolase [EC:5.3.2.5]
K08965	SDR	-0.771429	0.102778	0.210895	T4F_KO_P	QF	2,3-diketo-5-methylthiopentyl-1-phosphate enolase [EC:5.3.2.5]
K08965	AP	0.142857	0.802778	1	T4F_KO_P	Xun	2,3-diketo-5-methylthiopentyl-1-phosphate enolase [EC:5.3.2.5]
K08965	SDR	0.257143	0.658333	1	T4F_KO_P	Xun	2,3-diketo-5-methylthiopentyl-1-phosphate enolase [EC:5.3.2.5]
K14654	AP	0.771429	0.102778	0.152478	T4F_KO_P	QF	2,5-diamino-6-(ribosylamino)-4(3H)-pyrimidinone 5'-phosphate reductase [EC:1.1.1.302]
K14654	SDR	0.828571	0.0583333	0.210895	T4F_KO_P	QF	2,5-diamino-6-(ribosylamino)-4(3H)-pyrimidinone 5'-phosphate reductase [EC:1.1.1.302]
K14654	AP	0.0857143	0.919444	1	T4F_KO_P	Xun	2,5-diamino-6-(ribosylamino)-4(3H)-pyrimidinone 5'-phosphate reductase [EC:1.1.1.302]
K14654	SDR	0.0285714	1	1	T4F_KO_P	Xun	2,5-diamino-6-(ribosylamino)-4(3H)-pyrimidinone 5'-phosphate reductase [EC:1.1.1.302]
K05885	AP	0.428571	0.419444	0.483739	T4F_KO_P	QF	2,5-diketo-D-gluconate reductase [EC:1.1.1.274]
K05885	SDR	0.657143	0.175	0.260849	T4F_KO_P	QF	2,5-diketo-D-gluconate reductase [EC:1.1.1.274]
K05885	AP	0.0857143	0.919444	1	T4F_KO_P	Xun	2,5-diketo-D-gluconate reductase [EC:1.1.1.274]
K05885	SDR	0.257143	0.658333	1	T4F_KO_P	Xun	2,5-diketo-D-gluconate reductase [EC:1.1.1.274]
K06221	AP	0.771429	0.102778	0.152478	T4F_KO_P	QF	2,5-diketo-D-gluconate reductase A [EC:1.1.1.274]
K06221	SDR	0.885714	0.0333333	0.210895	T4F_KO_P	QF	2,5-diketo-D-gluconate reductase A [EC:1.1.1.274]
K06221	AP	0.142857	0.802778	1	T4F_KO_P	Xun	2,5-diketo-D-gluconate reductase A [EC:1.1.1.274]
K06221	SDR	0.0285714	1	1	T4F_KO_P	Xun	2,5-diketo-D-gluconate reductase A [EC:1.1.1.274]
K06222	AP	0.828571	0.0583333	0.126256	T4F_KO_P	QF	2,5-diketo-D-gluconate reductase B [EC:1.1.1.274]
K06222	SDR	0.771429	0.102778	0.210895	T4F_KO_P	QF	2,5-diketo-D-gluconate reductase B [EC:1.1.1.274]
K06222	AP	0.0857143	0.919444	1	T4F_KO_P	Xun	2,5-diketo-D-gluconate reductase B [EC:1.1.1.274]
K06222	SDR	0.0285714	1	1	T4F_KO_P	Xun	2,5-diketo-D-gluconate reductase B [EC:1.1.1.274]
K08295	AP	0.771429	0.102778	0.16087	T4F_KO_St	QF	2-aminobenzoate-CoA ligase [EC:6.2.1.32]
K08295	SDR	0.714286	0.136111	0.386667	T4F_KO_St	QF	2-aminobenzoate-CoA ligase [EC:6.2.1.32]
K08295	AP	0.0857143	0.919444	0.95942	T4F_KO_St	Xun	2-aminobenzoate-CoA ligase [EC:6.2.1.32]
K08295	SDR	0.257143	0.658333	1	T4F_KO_St	Xun	2-aminobenzoate-CoA ligase [EC:6.2.1.32]
K11084	AP	0.828571	0.0583333	0.126256	T4F_KO_P	QF	2-aminoethylphosphonate transport system ATP-binding protein
K11084	SDR	0.771429	0.102778	0.210895	T4F_KO_P	QF	2-aminoethylphosphonate transport system ATP-binding protein
K11084	AP	0.371429	0.497222	1	T4F_KO_P	Xun	2-aminoethylphosphonate transport system ATP-binding protein
K11084	SDR	0.314286	0.563889	1	T4F_KO_P	Xun	2-aminoethylphosphonate transport system ATP-binding protein
K11082	AP	0.828571	0.0583333	0.126256	T4F_KO_P	QF	2-aminoethylphosphonate transport system permease protein
K11082	SDR	0.771429	0.102778	0.210895	T4F_KO_P	QF	2-aminoethylphosphonate transport system permease protein
K11083	AP	0.771429	0.102778	0.152478	T4F_KO_P	QF	2-aminoethylphosphonate transport system permease protein
K11083	SDR	0.828571	0.0583333	0.210895	T4F_KO_P	QF	2-aminoethylphosphonate transport system permease protein
K11082	AP	-0.542857	0.297222	1	T4F_KO_P	Xun	2-aminoethylphosphonate transport system permease protein
K11082	SDR	-0.6	0.241667	1	T4F_KO_P	Xun	2-aminoethylphosphonate transport system permease protein
K11083	AP	-0.257143	0.658333	1	T4F_KO_P	Xun	2-aminoethylphosphonate transport system permease protein
K11083	SDR	-0.314286	0.563889	1	T4F_KO_P	Xun	2-aminoethylphosphonate transport system permease protein
K11081	AP	0.714286	0.136111	0.177732	T4F_KO_P	QF	2-aminoethylphosphonate transport system substrate-binding protein
K11081	SDR	0.771429	0.102778	0.210895	T4F_KO_P	QF	2-aminoethylphosphonate transport system substrate-binding protein
K11081	AP	-0.257143	0.658333	1	T4F_KO_P	Xun	2-aminoethylphosphonate transport system substrate-binding protein
K11081	SDR	-0.314286	0.563889	1	T4F_KO_P	Xun	2-aminoethylphosphonate transport system substrate-binding protein
K03430	AP	-0.314286	0.563889	0.627426	T4F_KO_P	QF	2-aminoethylphosphonate-pyruvate transaminase [EC:2.6.1.37]
K03430	SDR	-0.657143	0.175	0.260849	T4F_KO_P	QF	2-aminoethylphosphonate-pyruvate transaminase [EC:2.6.1.37]
K03430	AP	0.485714	0.355556	1	T4F_KO_P	Xun	2-aminoethylphosphonate-pyruvate transaminase [EC:2.6.1.37]
K03430	SDR	0.6	0.241667	1	T4F_KO_P	Xun	2-aminoethylphosphonate-pyruvate transaminase [EC:2.6.1.37]
K01770	AP	-0.714286	0.136111	0.177732	T4F_KO_P	QF	2-C-methyl-D-erythritol 2,4-cyclodiphosphate synthase [EC:4.6.1.12]
K01770	SDR	-0.6	0.241667	0.309177	T4F_KO_P	QF	2-C-methyl-D-erythritol 2,4-cyclodiphosphate synthase [EC:4.6.1.12]
K01770	AP	0.142857	0.802778	1	T4F_KO_P	Xun	2-C-methyl-D-erythritol 2,4-cyclodiphosphate synthase [EC:4.6.1.12]
K01770	SDR	0.0857143	0.919444	1	T4F_KO_P	Xun	2-C-methyl-D-erythritol 2,4-cyclodiphosphate synthase [EC:4.6.1.12]
K12506	AP	0.828571	0.0583333	0.126256	T4F_KO_P	QF	2-C-methyl-D-erythritol 4-phosphate cytidylyltransferase / 2-C-methyl-D-erythritol 2,4-cyclodiphosphate synthase [EC:2.7.7.60 4.6.1.12]
K12506	SDR	0.771429	0.102778	0.210895	T4F_KO_P	QF	2-C-methyl-D-erythritol 4-phosphate cytidylyltransferase / 2-C-methyl-D-erythritol 2,4-cyclodiphosphate synthase [EC:2.7.7.60 4.6.1.12]
K12506	AP	0.371429	0.497222	1	T4F_KO_P	Xun	2-C-methyl-D-erythritol 4-phosphate cytidylyltransferase / 2-C-methyl-D-erythritol 2,4-cyclodiphosphate synthase [EC:2.7.7.60 4.6.1.12]
K12506	SDR	0.314286	0.563889	1	T4F_KO_P	Xun	2-C-methyl-D-erythritol 4-phosphate cytidylyltransferase / 2-C-methyl-D-erythritol 2,4-cyclodiphosphate synthase [EC:2.7.7.60 4.6.1.12]
K00991	AP	-0.828571	0.0583333	0.126256	T4F_KO_P	QF	2-C-methyl-D-erythritol 4-phosphate cytidylyltransferase [EC:2.7.7.60]
K00991	SDR	-0.771429	0.102778	0.210895	T4F_KO_P	QF	2-C-methyl-D-erythritol 4-phosphate cytidylyltransferase [EC:2.7.7.60]
K00991	AP	0.371429	0.497222	1	T4F_KO_P	Xun	2-C-methyl-D-erythritol 4-phosphate cytidylyltransferase [EC:2.7.7.60]
K00991	SDR	0.257143	0.658333	1	T4F_KO_P	Xun	2-C-methyl-D-erythritol 4-phosphate cytidylyltransferase [EC:2.7.7.60]
K01625	AP	0.942857	0.0166667	0.0940476	T4F_KO_P	QF	2-dehydro-3-deoxyphosphogluconate aldolase / 4-hydroxy-2-oxoglutarate aldolase [EC:4.1.2.14 4.1.3.16]
K01625	SDR	0.657143	0.175	0.260849	T4F_KO_P	QF	2-dehydro-3-deoxyphosphogluconate aldolase / 4-hydroxy-2-oxoglutarate aldolase [EC:4.1.2.14 4.1.3.16]
K01625	AP	-0.0285714	1	1	T4F_KO_P	Xun	2-dehydro-3-deoxyphosphogluconate aldolase / 4-hydroxy-2-oxoglutarate aldolase [EC:4.1.2.14 4.1.3.16]
K01625	SDR	-0.0857143	0.919444	1	T4F_KO_P	Xun	2-dehydro-3-deoxyphosphogluconate aldolase / 4-hydroxy-2-oxoglutarate aldolase [EC:4.1.2.14 4.1.3.16]
K00065	AP	0.771429	0.102778	0.152478	T4F_KO_P	QF	2-deoxy-D-gluconate 3-dehydrogenase [EC:1.1.1.125]
K00065	SDR	0.828571	0.0583333	0.210895	T4F_KO_P	QF	2-deoxy-D-gluconate 3-dehydrogenase [EC:1.1.1.125]
K00065	AP	0.0857143	0.919444	1	T4F_KO_P	Xun	2-deoxy-D-gluconate 3-dehydrogenase [EC:1.1.1.125]
K00065	SDR	0.0285714	1	1	T4F_KO_P	Xun	2-deoxy-D-gluconate 3-dehydrogenase [EC:1.1.1.125]
K08966	AP	-0.885714	0.0333333	0.121073	T4F_KO_P	QF	2-hydroxy-3-keto-5-methylthiopentenyl-1-phosphate phosphatase [EC:3.1.3.87]
K08966	SDR	-0.771429	0.102778	0.210895	T4F_KO_P	QF	2-hydroxy-3-keto-5-methylthiopentenyl-1-phosphate phosphatase [EC:3.1.3.87]
K08966	AP	0.142857	0.802778	1	T4F_KO_P	Xun	2-hydroxy-3-keto-5-methylthiopentenyl-1-phosphate phosphatase [EC:3.1.3.87]
K08966	SDR	0.257143	0.658333	1	T4F_KO_P	Xun	2-hydroxy-3-keto-5-methylthiopentenyl-1-phosphate phosphatase [EC:3.1.3.87]
K02526	AP	-0.485714	0.355556	0.416132	T4F_KO_P	QF	2-keto-3-deoxygluconate permease
K02526	SDR	-0.6	0.241667	0.309177	T4F_KO_P	QF	2-keto-3-deoxygluconate permease
K02526	AP	0.657143	0.175	1	T4F_KO_P	Xun	2-keto-3-deoxygluconate permease
K02526	SDR	0.6	0.241667	1	T4F_KO_P	Xun	2-keto-3-deoxygluconate permease
K05979	AP	-1	0.00277778	0.0940476	T4F_KO_P	QF	2-phosphosulfolactate phosphatase [EC:3.1.3.71]
K05979	SDR	-0.6	0.241667	0.309177	T4F_KO_P	QF	2-phosphosulfolactate phosphatase [EC:3.1.3.71]
K05979	AP	0.771429	0.102778	1	T4F_KO_P	Xun	2-phosphosulfolactate phosphatase [EC:3.1.3.71]
K05979	SDR	0.828571	0.0583333	1	T4F_KO_P	Xun	2-phosphosulfolactate phosphatase [EC:3.1.3.71]
K00568	AP	0.942857	0.0166667	0.0940476	T4F_KO_P	QF	2-polyprenyl-6-hydroxyphenyl methylase / 3-demethylubiquinone-9 3-methyltransferase [EC:2.1.1.222 2.1.1.64]
K00568	SDR	0.657143	0.175	0.260849	T4F_KO_P	QF	2-polyprenyl-6-hydroxyphenyl methylase / 3-demethylubiquinone-9 3-methyltransferase [EC:2.1.1.222 2.1.1.64]
K00568	AP	0.0857143	0.919444	1	T4F_KO_P	Xun	2-polyprenyl-6-hydroxyphenyl methylase / 3-demethylubiquinone-9 3-methyltransferase [EC:2.1.1.222 2.1.1.64]
K00568	SDR	0.0285714	1	1	T4F_KO_P	Xun	2-polyprenyl-6-hydroxyphenyl methylase / 3-demethylubiquinone-9 3-methyltransferase [EC:2.1.1.222 2.1.1.64]
K01082	AP	0.828571	0.0583333	0.126256	T4F_KO_P	QF	3'(2'), 5'-bisphosphate nucleotidase [EC:3.1.3.7]
K01082	SDR	0.771429	0.102778	0.210895	T4F_KO_P	QF	3'(2'), 5'-bisphosphate nucleotidase [EC:3.1.3.7]
K01082	AP	0.0857143	0.919444	1	T4F_KO_P	Xun	3'(2'), 5'-bisphosphate nucleotidase [EC:3.1.3.7]
K01082	SDR	0.0285714	1	1	T4F_KO_P	Xun	3'(2'), 5'-bisphosphate nucleotidase [EC:3.1.3.7]
K14652	AP	0.828571	0.0583333	0.126256	T4F_KO_P	QF	3,4-dihydroxy 2-butanone 4-phosphate synthase / GTP cyclohydrolase II [EC:4.1.99.12 3.5.4.25]
K14652	SDR	0.771429	0.102778	0.210895	T4F_KO_P	QF	3,4-dihydroxy 2-butanone 4-phosphate synthase / GTP cyclohydrolase II [EC:4.1.99.12 3.5.4.25]
K14652	AP	0.142857	0.802778	1	T4F_KO_P	Xun	3,4-dihydroxy 2-butanone 4-phosphate synthase / GTP cyclohydrolase II [EC:4.1.99.12 3.5.4.25]
K14652	SDR	0.0285714	1	1	T4F_KO_P	Xun	3,4-dihydroxy 2-butanone 4-phosphate synthase / GTP cyclohydrolase II [EC:4.1.99.12 3.5.4.25]
K02858	AP	0.6	0.241667	0.292593	T4F_KO_P	QF	3,4-dihydroxy 2-butanone 4-phosphate synthase [EC:4.1.99.12]
K02858	SDR	0.0857143	0.919444	0.925301	T4F_KO_P	QF	3,4-dihydroxy 2-butanone 4-phosphate synthase [EC:4.1.99.12]
K02858	AP	-0.0857143	0.919444	1	T4F_KO_P	Xun	3,4-dihydroxy 2-butanone 4-phosphate synthase [EC:4.1.99.12]
K02858	SDR	-0.142857	0.802778	1	T4F_KO_P	Xun	3,4-dihydroxy 2-butanone 4-phosphate synthase [EC:4.1.99.12]
K16016	AP	0.885714	0.0333333	0.075	T4F_KO_St	QF	3-amino-5-hydroxybenzoate synthase
K16016	SDR	0.6	0.241667	0.386667	T4F_KO_St	QF	3-amino-5-hydroxybenzoate synthase
K16016	AP	-0.0857143	0.919444	0.95942	T4F_KO_St	Xun	3-amino-5-hydroxybenzoate synthase
K16016	SDR	0.0285714	1	1	T4F_KO_St	Xun	3-amino-5-hydroxybenzoate synthase
K03078	AP	-0.0857143	0.919444	0.931232	T4F_KO_P	QF	3-dehydro-L-gulonate-6-phosphate decarboxylase [EC:4.1.1.85]
K03078	SDR	-0.257143	0.658333	0.712443	T4F_KO_P	QF	3-dehydro-L-gulonate-6-phosphate decarboxylase [EC:4.1.1.85]
K03081	AP	-0.828571	0.0583333	0.126256	T4F_KO_P	QF	3-dehydro-L-gulonate-6-phosphate decarboxylase [EC:4.1.1.85]
K03081	SDR	-0.6	0.241667	0.309177	T4F_KO_P	QF	3-dehydro-L-gulonate-6-phosphate decarboxylase [EC:4.1.1.85]
K03078	AP	-0.2	0.713889	1	T4F_KO_P	Xun	3-dehydro-L-gulonate-6-phosphate decarboxylase [EC:4.1.1.85]
K03078	SDR	-0.257143	0.658333	1	T4F_KO_P	Xun	3-dehydro-L-gulonate-6-phosphate decarboxylase [EC:4.1.1.85]
K03081	AP	-0.485714	0.355556	1	T4F_KO_P	Xun	3-dehydro-L-gulonate-6-phosphate decarboxylase [EC:4.1.1.85]
K03081	SDR	-0.6	0.241667	1	T4F_KO_P	Xun	3-dehydro-L-gulonate-6-phosphate decarboxylase [EC:4.1.1.85]
K03270	AP	-0.0857143	0.919444	0.931232	T4F_KO_P	QF	3-deoxy-D-manno-octulosonate 8-phosphate phosphatase (KDO 8-P phosphatase) [EC:3.1.3.45]
K03270	SDR	0.142857	0.802778	0.839993	T4F_KO_P	QF	3-deoxy-D-manno-octulosonate 8-phosphate phosphatase (KDO 8-P phosphatase) [EC:3.1.3.45]
K03270	AP	0.0857143	0.919444	1	T4F_KO_P	Xun	3-deoxy-D-manno-octulosonate 8-phosphate phosphatase (KDO 8-P phosphatase) [EC:3.1.3.45]
K03270	SDR	0.0285714	1	1	T4F_KO_P	Xun	3-deoxy-D-manno-octulosonate 8-phosphate phosphatase (KDO 8-P phosphatase) [EC:3.1.3.45]
K13831	AP	-0.0857143	0.919444	0.931232	T4F_KO_P	QF	3-hexulose-6-phosphate synthase / 6-phospho-3-hexuloisomerase [EC:4.1.2.43 5.3.1.27]
K13831	SDR	0.657143	0.175	0.260849	T4F_KO_P	QF	3-hexulose-6-phosphate synthase / 6-phospho-3-hexuloisomerase [EC:4.1.2.43 5.3.1.27]
K13831	AP	-0.142857	0.802778	1	T4F_KO_P	Xun	3-hexulose-6-phosphate synthase / 6-phospho-3-hexuloisomerase [EC:4.1.2.43 5.3.1.27]
K13831	SDR	-0.257143	0.658333	1	T4F_KO_P	Xun	3-hexulose-6-phosphate synthase / 6-phospho-3-hexuloisomerase [EC:4.1.2.43 5.3.1.27]
K08093	AP	-1	0.00277778	0.0940476	T4F_KO_P	QF	3-hexulose-6-phosphate synthase [EC:4.1.2.43]
K08093	SDR	-0.6	0.241667	0.309177	T4F_KO_P	QF	3-hexulose-6-phosphate synthase [EC:4.1.2.43]
K08093	AP	0.485714	0.355556	1	T4F_KO_P	Xun	3-hexulose-6-phosphate synthase [EC:4.1.2.43]
K08093	SDR	0.428571	0.419444	1	T4F_KO_P	Xun	3-hexulose-6-phosphate synthase [EC:4.1.2.43]
K03182	AP	0.371429	0.497222	0.586885	T4F_KO_St	QF	3-octaprenyl-4-hydroxybenzoate carboxy-lyase UbiD [EC:4.1.1.-]
K03182	SDR	0.428571	0.419444	0.511864	T4F_KO_St	QF	3-octaprenyl-4-hydroxybenzoate carboxy-lyase UbiD [EC:4.1.1.-]
K03182	AP	-0.2	0.713889	0.95942	T4F_KO_St	Xun	3-octaprenyl-4-hydroxybenzoate carboxy-lyase UbiD [EC:4.1.1.-]
K03182	SDR	-0.0857143	0.919444	1	T4F_KO_St	Xun	3-octaprenyl-4-hydroxybenzoate carboxy-lyase UbiD [EC:4.1.1.-]
K03186	AP	0.771429	0.102778	0.16087	T4F_KO_St	QF	3-octaprenyl-4-hydroxybenzoate carboxy-lyase UbiX [EC:4.1.1.-]
K03186	SDR	0.657143	0.175	0.386667	T4F_KO_St	QF	3-octaprenyl-4-hydroxybenzoate carboxy-lyase UbiX [EC:4.1.1.-]
K03186	AP	0.0285714	1	1	T4F_KO_St	Xun	3-octaprenyl-4-hydroxybenzoate carboxy-lyase UbiX [EC:4.1.1.-]
K03186	SDR	0.2	0.713889	1	T4F_KO_St	Xun	3-octaprenyl-4-hydroxybenzoate carboxy-lyase UbiX [EC:4.1.1.-]
K01083	AP	0.885714	0.0333333	0.121073	T4F_KO_P	QF	3-phytase [EC:3.1.3.8]
K01083	SDR	0.6	0.241667	0.309177	T4F_KO_P	QF	3-phytase [EC:3.1.3.8]
K01083	AP	-0.0285714	1	1	T4F_KO_P	Xun	3-phytase [EC:3.1.3.8]
K01083	SDR	-0.0857143	0.919444	1	T4F_KO_P	Xun	3-phytase [EC:3.1.3.8]
K01904	AP	0.714286	0.136111	0.192157	T4F_KO_St	QF	4-coumarate--CoA ligase [EC:6.2.1.12]
K01904	SDR	0.771429	0.102778	0.386667	T4F_KO_St	QF	4-coumarate--CoA ligase [EC:6.2.1.12]
K01904	AP	0.657143	0.175	0.95942	T4F_KO_St	Xun	4-coumarate--CoA ligase [EC:6.2.1.12]
K01904	SDR	0.771429	0.102778	1	T4F_KO_St	Xun	4-coumarate--CoA ligase [EC:6.2.1.12]
K03527	AP	0.771429	0.102778	0.152478	T4F_KO_P	QF	4-hydroxy-3-methylbut-2-enyl diphosphate reductase [EC:1.17.1.2]
K03527	SDR	0.828571	0.0583333	0.210895	T4F_KO_P	QF	4-hydroxy-3-methylbut-2-enyl diphosphate reductase [EC:1.17.1.2]
K03527	AP	0.0285714	1	1	T4F_KO_P	Xun	4-hydroxy-3-methylbut-2-enyl diphosphate reductase [EC:1.17.1.2]
K03527	SDR	0.0857143	0.919444	1	T4F_KO_P	Xun	4-hydroxy-3-methylbut-2-enyl diphosphate reductase [EC:1.17.1.2]
K03179	AP	0.885714	0.0333333	0.075	T4F_KO_St	QF	4-hydroxybenzoate octaprenyltransferase [EC:2.5.1.-]
K03179	SDR	0.6	0.241667	0.386667	T4F_KO_St	QF	4-hydroxybenzoate octaprenyltransferase [EC:2.5.1.-]
K03179	AP	0.2	0.713889	0.95942	T4F_KO_St	Xun	4-hydroxybenzoate octaprenyltransferase [EC:2.5.1.-]
K03179	SDR	0.257143	0.658333	1	T4F_KO_St	Xun	4-hydroxybenzoate octaprenyltransferase [EC:2.5.1.-]
K04105	AP	0.0285714	1	1	T4F_KO_St	QF	4-hydroxybenzoate-CoA ligase [EC:6.2.1.27 6.2.1.25]
K04105	SDR	-0.0285714	1	1	T4F_KO_St	QF	4-hydroxybenzoate-CoA ligase [EC:6.2.1.27 6.2.1.25]
K04105	AP	0.2	0.713889	0.95942	T4F_KO_St	Xun	4-hydroxybenzoate-CoA ligase [EC:6.2.1.27 6.2.1.25]
K04105	SDR	0.428571	0.419444	1	T4F_KO_St	Xun	4-hydroxybenzoate-CoA ligase [EC:6.2.1.27 6.2.1.25]
K00097	AP	0.942857	0.0166667	0.0940476	T4F_KO_P	QF	4-hydroxythreonine-4-phosphate dehydrogenase [EC:1.1.1.262]
K00097	SDR	0.657143	0.175	0.260849	T4F_KO_P	QF	4-hydroxythreonine-4-phosphate dehydrogenase [EC:1.1.1.262]
K00097	AP	0.0857143	0.919444	1	T4F_KO_P	Xun	4-hydroxythreonine-4-phosphate dehydrogenase [EC:1.1.1.262]
K00097	SDR	0.0285714	1	1	T4F_KO_P	Xun	4-hydroxythreonine-4-phosphate dehydrogenase [EC:1.1.1.262]
K03152	AP	-0.942857	0.0166667	0.0940476	T4F_KO_P	QF	4-methyl-5(b-hydroxyethyl)-thiazole monophosphate biosynthesis
K03152	SDR	-0.542857	0.297222	0.358482	T4F_KO_P	QF	4-methyl-5(b-hydroxyethyl)-thiazole monophosphate biosynthesis
K03152	AP	-0.314286	0.563889	1	T4F_KO_P	Xun	4-methyl-5(b-hydroxyethyl)-thiazole monophosphate biosynthesis
K03152	SDR	-0.371429	0.497222	1	T4F_KO_P	Xun	4-methyl-5(b-hydroxyethyl)-thiazole monophosphate biosynthesis
K01101	AP	-0.885714	0.0333333	0.121073	T4F_KO_P	QF	4-nitrophenyl phosphatase [EC:3.1.3.41]
K01101	SDR	-0.6	0.241667	0.309177	T4F_KO_P	QF	4-nitrophenyl phosphatase [EC:3.1.3.41]
K01101	AP	-0.0285714	1	1	T4F_KO_P	Xun	4-nitrophenyl phosphatase [EC:3.1.3.41]
K01101	SDR	-0.0857143	0.919444	1	T4F_KO_P	Xun	4-nitrophenyl phosphatase [EC:3.1.3.41]
K01093	AP	1	0.00277778	0.0940476	T4F_KO_P	QF	4-phytase / acid phosphatase [EC:3.1.3.26 3.1.3.2]
K01093	SDR	0.6	0.241667	0.309177	T4F_KO_P	QF	4-phytase / acid phosphatase [EC:3.1.3.26 3.1.3.2]
K01093	AP	-0.0285714	1	1	T4F_KO_P	Xun	4-phytase / acid phosphatase [EC:3.1.3.26 3.1.3.2]
K01093	SDR	-0.0857143	0.919444	1	T4F_KO_P	Xun	4-phytase / acid phosphatase [EC:3.1.3.26 3.1.3.2]
K11751	AP	-0.314286	0.563889	0.627426	T4F_KO_P	QF	5'-nucleotidase / UDP-sugar diphosphatase [EC:3.1.3.5 3.6.1.45]
K11751	SDR	-0.6	0.241667	0.309177	T4F_KO_P	QF	5'-nucleotidase / UDP-sugar diphosphatase [EC:3.1.3.5 3.6.1.45]
K11751	AP	0.142857	0.802778	1	T4F_KO_P	Xun	5'-nucleotidase / UDP-sugar diphosphatase [EC:3.1.3.5 3.6.1.45]
K11751	SDR	0.0857143	0.919444	1	T4F_KO_P	Xun	5'-nucleotidase / UDP-sugar diphosphatase [EC:3.1.3.5 3.6.1.45]
K03339	AP	-1	0.00277778	0.0940476	T4F_KO_P	QF	6-phospho-5-dehydro-2-deoxy-D-gluconate aldolase [EC:4.1.2.29]
K03339	SDR	-0.6	0.241667	0.309177	T4F_KO_P	QF	6-phospho-5-dehydro-2-deoxy-D-gluconate aldolase [EC:4.1.2.29]
K03339	AP	0.371429	0.497222	1	T4F_KO_P	Xun	6-phospho-5-dehydro-2-deoxy-D-gluconate aldolase [EC:4.1.2.29]
K03339	SDR	0.485714	0.355556	1	T4F_KO_P	Xun	6-phospho-5-dehydro-2-deoxy-D-gluconate aldolase [EC:4.1.2.29]
K01220	AP	-0.942857	0.0166667	0.06	T4F_KO_St	QF	6-phospho-beta-galactosidase [EC:3.2.1.85]
K01220	SDR	-0.542857	0.297222	0.389091	T4F_KO_St	QF	6-phospho-beta-galactosidase [EC:3.2.1.85]
K01220	AP	-0.142857	0.802778	0.95942	T4F_KO_St	Xun	6-phospho-beta-galactosidase [EC:3.2.1.85]
K01220	SDR	-0.257143	0.658333	1	T4F_KO_St	Xun	6-phospho-beta-galactosidase [EC:3.2.1.85]
K01222	AP	-0.771429	0.102778	0.16087	T4F_KO_St	QF	6-phospho-beta-glucosidase [EC:3.2.1.86]
K01222	SDR	-0.828571	0.0583333	0.386667	T4F_KO_St	QF	6-phospho-beta-glucosidase [EC:3.2.1.86]
K01223	AP	-0.885714	0.0333333	0.075	T4F_KO_St	QF	6-phospho-beta-glucosidase [EC:3.2.1.86]
K01223	SDR	-0.6	0.241667	0.386667	T4F_KO_St	QF	6-phospho-beta-glucosidase [EC:3.2.1.86]
K01222	AP	0.257143	0.658333	0.95942	T4F_KO_St	Xun	6-phospho-beta-glucosidase [EC:3.2.1.86]
K01222	SDR	0.371429	0.497222	1	T4F_KO_St	Xun	6-phospho-beta-glucosidase [EC:3.2.1.86]
K01223	AP	-0.142857	0.802778	0.95942	T4F_KO_St	Xun	6-phospho-beta-glucosidase [EC:3.2.1.86]
K01223	SDR	-0.257143	0.658333	1	T4F_KO_St	Xun	6-phospho-beta-glucosidase [EC:3.2.1.86]
K00033	AP	0.657143	0.175	0.220319	T4F_KO_P	QF	6-phosphogluconate dehydrogenase [EC:1.1.1.44]
K00033	SDR	0.942857	0.0166667	0.210895	T4F_KO_P	QF	6-phosphogluconate dehydrogenase [EC:1.1.1.44]
K00033	AP	-0.0857143	0.919444	1	T4F_KO_P	Xun	6-phosphogluconate dehydrogenase [EC:1.1.1.44]
K00033	SDR	-0.0285714	1	1	T4F_KO_P	Xun	6-phosphogluconate dehydrogenase [EC:1.1.1.44]
K03574	AP	0.714286	0.136111	0.177732	T4F_KO_P	QF	7,8-dihydro-8-oxoguanine triphosphatase [EC:3.6.1.-]
K03574	SDR	0.771429	0.102778	0.210895	T4F_KO_P	QF	7,8-dihydro-8-oxoguanine triphosphatase [EC:3.6.1.-]
K03574	AP	0.0857143	0.919444	1	T4F_KO_P	Xun	7,8-dihydro-8-oxoguanine triphosphatase [EC:3.6.1.-]
K03574	SDR	0.0285714	1	1	T4F_KO_P	Xun	7,8-dihydro-8-oxoguanine triphosphatase [EC:3.6.1.-]
K09474	AP	0.885714	0.0333333	0.121073	T4F_KO_P	QF	acid phosphatase (class A) [EC:3.1.3.2]
K09474	SDR	0.771429	0.102778	0.210895	T4F_KO_P	QF	acid phosphatase (class A) [EC:3.1.3.2]
K09474	AP	-0.257143	0.658333	1	T4F_KO_P	Xun	acid phosphatase (class A) [EC:3.1.3.2]
K09474	SDR	-0.371429	0.497222	1	T4F_KO_P	Xun	acid phosphatase (class A) [EC:3.1.3.2]
K03788	AP	-0.0857143	0.919444	0.931232	T4F_KO_P	QF	acid phosphatase (class B) [EC:3.1.3.2]
K03788	SDR	-0.371429	0.497222	0.563162	T4F_KO_P	QF	acid phosphatase (class B) [EC:3.1.3.2]
K03788	AP	0.0857143	0.919444	1	T4F_KO_P	Xun	acid phosphatase (class B) [EC:3.1.3.2]
K03788	SDR	0.257143	0.658333	1	T4F_KO_P	Xun	acid phosphatase (class B) [EC:3.1.3.2]
K01078	AP	0.657143	0.175	0.220319	T4F_KO_P	QF	acid phosphatase [EC:3.1.3.2]
K01078	SDR	0.371429	0.497222	0.563162	T4F_KO_P	QF	acid phosphatase [EC:3.1.3.2]
K01078	AP	0.0857143	0.919444	1	T4F_KO_P	Xun	acid phosphatase [EC:3.1.3.2]
K01078	SDR	0.0285714	1	1	T4F_KO_P	Xun	acid phosphatase [EC:3.1.3.2]
K01512	AP	-0.0857143	0.919444	0.931232	T4F_KO_P	QF	acylphosphatase [EC:3.6.1.7]
K01512	SDR	0.657143	0.175	0.260849	T4F_KO_P	QF	acylphosphatase [EC:3.6.1.7]
K01512	AP	0.0285714	1	1	T4F_KO_P	Xun	acylphosphatase [EC:3.6.1.7]
K01512	SDR	0.142857	0.802778	1	T4F_KO_P	Xun	acylphosphatase [EC:3.6.1.7]
K02231	AP	0.771429	0.102778	0.152478	T4F_KO_P	QF	adenosylcobinamide kinase / adenosylcobinamide-phosphate guanylyltransferase [EC:2.7.1.156 2.7.7.62]
K02231	SDR	0.828571	0.0583333	0.210895	T4F_KO_P	QF	adenosylcobinamide kinase / adenosylcobinamide-phosphate guanylyltransferase [EC:2.7.1.156 2.7.7.62]
K02231	AP	0.0285714	1	1	T4F_KO_P	Xun	adenosylcobinamide kinase / adenosylcobinamide-phosphate guanylyltransferase [EC:2.7.1.156 2.7.7.62]
K02231	SDR	0.0857143	0.919444	1	T4F_KO_P	Xun	adenosylcobinamide kinase / adenosylcobinamide-phosphate guanylyltransferase [EC:2.7.1.156 2.7.7.62]
K02227	AP	0.771429	0.102778	0.152478	T4F_KO_P	QF	adenosylcobinamide-phosphate synthase [EC:6.3.1.10]
K02227	SDR	0.828571	0.0583333	0.210895	T4F_KO_P	QF	adenosylcobinamide-phosphate synthase [EC:6.3.1.10]
K02227	AP	0.0857143	0.919444	1	T4F_KO_P	Xun	adenosylcobinamide-phosphate synthase [EC:6.3.1.10]
K02227	SDR	0.0285714	1	1	T4F_KO_P	Xun	adenosylcobinamide-phosphate synthase [EC:6.3.1.10]
K08312	AP	-0.0857143	0.919444	0.931232	T4F_KO_P	QF	ADP-ribose diphosphatase [EC:3.6.1.-]
K08312	SDR	0.142857	0.802778	0.839993	T4F_KO_P	QF	ADP-ribose diphosphatase [EC:3.6.1.-]
K08312	AP	0.0857143	0.919444	1	T4F_KO_P	Xun	ADP-ribose diphosphatase [EC:3.6.1.-]
K08312	SDR	0.0285714	1	1	T4F_KO_P	Xun	ADP-ribose diphosphatase [EC:3.6.1.-]
K01515	AP	0.771429	0.102778	0.152478	T4F_KO_P	QF	ADP-ribose pyrophosphatase [EC:3.6.1.13]
K01515	SDR	0.885714	0.0333333	0.210895	T4F_KO_P	QF	ADP-ribose pyrophosphatase [EC:3.6.1.13]
K01515	AP	-0.0285714	1	1	T4F_KO_P	Xun	ADP-ribose pyrophosphatase [EC:3.6.1.13]
K01515	SDR	-0.0857143	0.919444	1	T4F_KO_P	Xun	ADP-ribose pyrophosphatase [EC:3.6.1.13]
K01077	AP	0.942857	0.0166667	0.0940476	T4F_KO_P	QF	alkaline phosphatase [EC:3.1.3.1]
K01077	SDR	0.657143	0.175	0.260849	T4F_KO_P	QF	alkaline phosphatase [EC:3.1.3.1]
K01077	AP	-0.0285714	1	1	T4F_KO_P	Xun	alkaline phosphatase [EC:3.1.3.1]
K01077	SDR	-0.0857143	0.919444	1	T4F_KO_P	Xun	alkaline phosphatase [EC:3.1.3.1]
K01113	AP	0.942857	0.0166667	0.0940476	T4F_KO_P	QF	alkaline phosphatase D [EC:3.1.3.1]
K01113	SDR	0.657143	0.175	0.260849	T4F_KO_P	QF	alkaline phosphatase D [EC:3.1.3.1]
K01113	AP	-0.0285714	1	1	T4F_KO_P	Xun	alkaline phosphatase D [EC:3.1.3.1]
K01113	SDR	-0.0857143	0.919444	1	T4F_KO_P	Xun	alkaline phosphatase D [EC:3.1.3.1]
K09612	AP	-0.0857143	0.919444	0.931232	T4F_KO_P	QF	alkaline phosphatase isozyme conversion protein [EC:3.4.11.-]
K09612	SDR	-0.371429	0.497222	0.563162	T4F_KO_P	QF	alkaline phosphatase isozyme conversion protein [EC:3.4.11.-]
K09612	AP	0.6	0.241667	1	T4F_KO_P	Xun	alkaline phosphatase isozyme conversion protein [EC:3.4.11.-]
K09612	SDR	0.542857	0.297222	1	T4F_KO_P	Xun	alkaline phosphatase isozyme conversion protein [EC:3.4.11.-]
K00803	AP	0.485714	0.355556	0.416132	T4F_KO_P	QF	alkyldihydroxyacetonephosphate synthase [EC:2.5.1.26]
K00803	SDR	0.6	0.241667	0.309177	T4F_KO_P	QF	alkyldihydroxyacetonephosphate synthase [EC:2.5.1.26]
K00803	AP	-0.142857	0.802778	1	T4F_KO_P	Xun	alkyldihydroxyacetonephosphate synthase [EC:2.5.1.26]
K00803	SDR	0.0857143	0.919444	1	T4F_KO_P	Xun	alkyldihydroxyacetonephosphate synthase [EC:2.5.1.26]
K07406	AP	0.257143	0.658333	0.729231	T4F_KO_St	QF	alpha-galactosidase [EC:3.2.1.22]
K07406	SDR	-0.257143	0.658333	0.740625	T4F_KO_St	QF	alpha-galactosidase [EC:3.2.1.22]
K07407	AP	-0.142857	0.802778	0.875758	T4F_KO_St	QF	alpha-galactosidase [EC:3.2.1.22]
K07407	SDR	0.257143	0.658333	0.740625	T4F_KO_St	QF	alpha-galactosidase [EC:3.2.1.22]
K07406	AP	0.314286	0.563889	0.95942	T4F_KO_St	Xun	alpha-galactosidase [EC:3.2.1.22]
K07406	SDR	0.428571	0.419444	1	T4F_KO_St	Xun	alpha-galactosidase [EC:3.2.1.22]
K07407	AP	-0.142857	0.802778	0.95942	T4F_KO_St	Xun	alpha-galactosidase [EC:3.2.1.22]
K07407	SDR	-0.314286	0.563889	1	T4F_KO_St	Xun	alpha-galactosidase [EC:3.2.1.22]
K01187	AP	0.885714	0.0333333	0.075	T4F_KO_St	QF	alpha-glucosidase [EC:3.2.1.20]
K01187	SDR	0.771429	0.102778	0.386667	T4F_KO_St	QF	alpha-glucosidase [EC:3.2.1.20]
K15922	AP	0.942857	0.0166667	0.06	T4F_KO_St	QF	alpha-glucosidase [EC:3.2.1.20]
K15922	SDR	0.657143	0.175	0.386667	T4F_KO_St	QF	alpha-glucosidase [EC:3.2.1.20]
K01187	AP	0.314286	0.563889	0.95942	T4F_KO_St	Xun	alpha-glucosidase [EC:3.2.1.20]
K01187	SDR	0.371429	0.497222	1	T4F_KO_St	Xun	alpha-glucosidase [EC:3.2.1.20]
K15922	AP	-0.371429	0.497222	0.95942	T4F_KO_St	Xun	alpha-glucosidase [EC:3.2.1.20]
K15922	SDR	-0.428571	0.419444	1	T4F_KO_St	Xun	alpha-glucosidase [EC:3.2.1.20]
K00105	AP	-0.371429	0.497222	0.567228	T4F_KO_P	QF	alpha-glycerophosphate oxidase [EC:1.1.3.21]
K00105	SDR	0.0857143	0.919444	0.925301	T4F_KO_P	QF	alpha-glycerophosphate oxidase [EC:1.1.3.21]
K00105	AP	-0.0857143	0.919444	1	T4F_KO_P	Xun	alpha-glycerophosphate oxidase [EC:1.1.3.21]
K00105	SDR	-0.257143	0.658333	1	T4F_KO_P	Xun	alpha-glycerophosphate oxidase [EC:1.1.3.21]
K02226	AP	-0.771429	0.102778	0.152478	T4F_KO_P	QF	alpha-ribazole phosphatase [EC:3.1.3.73]
K02226	SDR	-0.714286	0.136111	0.245778	T4F_KO_P	QF	alpha-ribazole phosphatase [EC:3.1.3.73]
K02226	AP	0.0857143	0.919444	1	T4F_KO_P	Xun	alpha-ribazole phosphatase [EC:3.1.3.73]
K02226	SDR	0.257143	0.658333	1	T4F_KO_P	Xun	alpha-ribazole phosphatase [EC:3.1.3.73]
K04068	AP	-0.885714	0.0333333	0.121073	T4F_KO_P	QF	anaerobic ribonucleoside-triphosphate reductase activating protein [EC:1.97.1.4]
K04068	SDR	-0.6	0.241667	0.309177	T4F_KO_P	QF	anaerobic ribonucleoside-triphosphate reductase activating protein [EC:1.97.1.4]
K04068	AP	-0.314286	0.563889	1	T4F_KO_P	Xun	anaerobic ribonucleoside-triphosphate reductase activating protein [EC:1.97.1.4]
K04068	SDR	-0.371429	0.497222	1	T4F_KO_P	Xun	anaerobic ribonucleoside-triphosphate reductase activating protein [EC:1.97.1.4]
K01224	AP	-0.657143	0.175	0.237736	T4F_KO_St	QF	arabinogalactan endo-1,4-beta-galactosidase [EC:3.2.1.89]
K01224	SDR	-0.714286	0.136111	0.386667	T4F_KO_St	QF	arabinogalactan endo-1,4-beta-galactosidase [EC:3.2.1.89]
K01224	AP	0.428571	0.419444	0.95942	T4F_KO_St	Xun	arabinogalactan endo-1,4-beta-galactosidase [EC:3.2.1.89]
K01224	SDR	0.371429	0.497222	1	T4F_KO_St	Xun	arabinogalactan endo-1,4-beta-galactosidase [EC:3.2.1.89]
K06041	AP	0.942857	0.0166667	0.0940476	T4F_KO_P	QF	arabinose-5-phosphate isomerase [EC:5.3.1.13]
K06041	SDR	0.657143	0.175	0.260849	T4F_KO_P	QF	arabinose-5-phosphate isomerase [EC:5.3.1.13]
K06041	AP	0.0857143	0.919444	1	T4F_KO_P	Xun	arabinose-5-phosphate isomerase [EC:5.3.1.13]
K06041	SDR	0.0285714	1	1	T4F_KO_P	Xun	arabinose-5-phosphate isomerase [EC:5.3.1.13]
K04765	AP	0.828571	0.0583333	0.126256	T4F_KO_P	QF	ATP diphosphatase [EC:3.6.1.8]
K04765	SDR	0.771429	0.102778	0.210895	T4F_KO_P	QF	ATP diphosphatase [EC:3.6.1.8]
K04765	AP	0.0857143	0.919444	1	T4F_KO_P	Xun	ATP diphosphatase [EC:3.6.1.8]
K04765	SDR	0.0285714	1	1	T4F_KO_P	Xun	ATP diphosphatase [EC:3.6.1.8]
K05782	AP	0.942857	0.0166667	0.06	T4F_KO_St	QF	benzoate membrane transport protein
K05782	SDR	0.542857	0.297222	0.389091	T4F_KO_St	QF	benzoate membrane transport protein
K05782	AP	0.142857	0.802778	0.95942	T4F_KO_St	Xun	benzoate membrane transport protein
K05782	SDR	0.257143	0.658333	1	T4F_KO_St	Xun	benzoate membrane transport protein
K05784	AP	0.885714	0.0333333	0.075	T4F_KO_St	QF	benzoate/toluate 1,2-dioxygenase electron transfer component
K05784	SDR	0.6	0.241667	0.386667	T4F_KO_St	QF	benzoate/toluate 1,2-dioxygenase electron transfer component
K05784	AP	0.142857	0.802778	0.95942	T4F_KO_St	Xun	benzoate/toluate 1,2-dioxygenase electron transfer component
K05784	SDR	0.257143	0.658333	1	T4F_KO_St	Xun	benzoate/toluate 1,2-dioxygenase electron transfer component
K05549	AP	0.942857	0.0166667	0.06	T4F_KO_St	QF	benzoate/toluate 1,2-dioxygenase subunit alpha [EC:1.14.12.10 1.14.12.-]
K05549	SDR	0.657143	0.175	0.386667	T4F_KO_St	QF	benzoate/toluate 1,2-dioxygenase subunit alpha [EC:1.14.12.10 1.14.12.-]
K05549	AP	0.371429	0.497222	0.95942	T4F_KO_St	Xun	benzoate/toluate 1,2-dioxygenase subunit alpha [EC:1.14.12.10 1.14.12.-]
K05549	SDR	0.314286	0.563889	1	T4F_KO_St	Xun	benzoate/toluate 1,2-dioxygenase subunit alpha [EC:1.14.12.10 1.14.12.-]
K05550	AP	0.942857	0.0166667	0.06	T4F_KO_St	QF	benzoate/toluate 1,2-dioxygenase subunit beta [EC:1.14.12.10 1.14.12.-]
K05550	SDR	0.657143	0.175	0.386667	T4F_KO_St	QF	benzoate/toluate 1,2-dioxygenase subunit beta [EC:1.14.12.10 1.14.12.-]
K05550	AP	0.257143	0.658333	0.95942	T4F_KO_St	Xun	benzoate/toluate 1,2-dioxygenase subunit beta [EC:1.14.12.10 1.14.12.-]
K05550	SDR	0.2	0.713889	1	T4F_KO_St	Xun	benzoate/toluate 1,2-dioxygenase subunit beta [EC:1.14.12.10 1.14.12.-]
K04110	AP	0.714286	0.136111	0.192157	T4F_KO_St	QF	benzoate-CoA ligase [EC:6.2.1.25]
K04110	SDR	0.6	0.241667	0.386667	T4F_KO_St	QF	benzoate-CoA ligase [EC:6.2.1.25]
K04110	AP	0.0857143	0.919444	0.95942	T4F_KO_St	Xun	benzoate-CoA ligase [EC:6.2.1.25]
K04110	SDR	0.257143	0.658333	1	T4F_KO_St	Xun	benzoate-CoA ligase [EC:6.2.1.25]
K01190	AP	1	0.00277778	0.06	T4F_KO_St	QF	beta-galactosidase [EC:3.2.1.23]
K01190	SDR	0.6	0.241667	0.386667	T4F_KO_St	QF	beta-galactosidase [EC:3.2.1.23]
K12308	AP	0.0857143	0.919444	0.973529	T4F_KO_St	QF	beta-galactosidase [EC:3.2.1.23]
K12308	SDR	0.485714	0.355556	0.449123	T4F_KO_St	QF	beta-galactosidase [EC:3.2.1.23]
K01190	AP	-0.314286	0.563889	0.95942	T4F_KO_St	Xun	beta-galactosidase [EC:3.2.1.23]
K01190	SDR	-0.428571	0.419444	1	T4F_KO_St	Xun	beta-galactosidase [EC:3.2.1.23]
K12308	AP	0.0857143	0.919444	0.95942	T4F_KO_St	Xun	beta-galactosidase [EC:3.2.1.23]
K12308	SDR	-0.0285714	1	1	T4F_KO_St	Xun	beta-galactosidase [EC:3.2.1.23]
K05349	AP	0.714286	0.136111	0.192157	T4F_KO_St	QF	beta-glucosidase [EC:3.2.1.21]
K05349	SDR	0.771429	0.102778	0.386667	T4F_KO_St	QF	beta-glucosidase [EC:3.2.1.21]
K05350	AP	-0.257143	0.658333	0.729231	T4F_KO_St	QF	beta-glucosidase [EC:3.2.1.21]
K05350	SDR	0.314286	0.563889	0.665574	T4F_KO_St	QF	beta-glucosidase [EC:3.2.1.21]
K05349	AP	-0.257143	0.658333	0.95942	T4F_KO_St	Xun	beta-glucosidase [EC:3.2.1.21]
K05349	SDR	-0.371429	0.497222	1	T4F_KO_St	Xun	beta-glucosidase [EC:3.2.1.21]
K05350	AP	0.257143	0.658333	0.95942	T4F_KO_St	Xun	beta-glucosidase [EC:3.2.1.21]
K05350	SDR	0.371429	0.497222	1	T4F_KO_St	Xun	beta-glucosidase [EC:3.2.1.21]
K04042	AP	0.828571	0.0583333	0.126256	T4F_KO_P	QF	bifunctional UDP-N-acetylglucosamine pyrophosphorylase / Glucosamine-1-phosphate N-acetyltransferase [EC:2.7.7.23 2.3.1.157]
K04042	SDR	0.771429	0.102778	0.210895	T4F_KO_P	QF	bifunctional UDP-N-acetylglucosamine pyrophosphorylase / Glucosamine-1-phosphate N-acetyltransferase [EC:2.7.7.23 2.3.1.157]
K04042	AP	-0.0285714	1	1	T4F_KO_P	Xun	bifunctional UDP-N-acetylglucosamine pyrophosphorylase / Glucosamine-1-phosphate N-acetyltransferase [EC:2.7.7.23 2.3.1.157]
K04042	SDR	-0.0857143	0.919444	1	T4F_KO_P	Xun	bifunctional UDP-N-acetylglucosamine pyrophosphorylase / Glucosamine-1-phosphate N-acetyltransferase [EC:2.7.7.23 2.3.1.157]
K01525	AP	-0.0857143	0.919444	0.931232	T4F_KO_P	QF	bis(5'-nucleosyl)-tetraphosphatase (symmetrical) [EC:3.6.1.41]
K01525	SDR	0.142857	0.802778	0.839993	T4F_KO_P	QF	bis(5'-nucleosyl)-tetraphosphatase (symmetrical) [EC:3.6.1.41]
K01525	AP	0.0857143	0.919444	1	T4F_KO_P	Xun	bis(5'-nucleosyl)-tetraphosphatase (symmetrical) [EC:3.6.1.41]
K01525	SDR	0.0285714	1	1	T4F_KO_P	Xun	bis(5'-nucleosyl)-tetraphosphatase (symmetrical) [EC:3.6.1.41]
K01955	AP	0.828571	0.0583333	0.126256	T4F_KO_P	QF	carbamoyl-phosphate synthase large subunit [EC:6.3.5.5]
K01955	SDR	0.771429	0.102778	0.210895	T4F_KO_P	QF	carbamoyl-phosphate synthase large subunit [EC:6.3.5.5]
K01955	AP	-0.0285714	1	1	T4F_KO_P	Xun	carbamoyl-phosphate synthase large subunit [EC:6.3.5.5]
K01955	SDR	-0.0857143	0.919444	1	T4F_KO_P	Xun	carbamoyl-phosphate synthase large subunit [EC:6.3.5.5]
K01956	AP	0.828571	0.0583333	0.126256	T4F_KO_P	QF	carbamoyl-phosphate synthase small subunit [EC:6.3.5.5]
K01956	SDR	0.771429	0.102778	0.210895	T4F_KO_P	QF	carbamoyl-phosphate synthase small subunit [EC:6.3.5.5]
K01956	AP	-0.0285714	1	1	T4F_KO_P	Xun	carbamoyl-phosphate synthase small subunit [EC:6.3.5.5]
K01956	SDR	-0.0857143	0.919444	1	T4F_KO_P	Xun	carbamoyl-phosphate synthase small subunit [EC:6.3.5.5]
K01003	AP	0.714286	0.136111	0.177732	T4F_KO_P	QF	carboxyvinyl-carboxyphosphonate phosphorylmutase [EC:2.7.8.23]
K01003	SDR	0.771429	0.102778	0.210895	T4F_KO_P	QF	carboxyvinyl-carboxyphosphonate phosphorylmutase [EC:2.7.8.23]
K01003	AP	0.314286	0.563889	1	T4F_KO_P	Xun	carboxyvinyl-carboxyphosphonate phosphorylmutase [EC:2.7.8.23]
K01003	SDR	0.485714	0.355556	1	T4F_KO_P	Xun	carboxyvinyl-carboxyphosphonate phosphorylmutase [EC:2.7.8.23]
K03381	AP	0.828571	0.0583333	0.113514	T4F_KO_St	QF	catechol 1,2-dioxygenase [EC:1.13.11.1]
K03381	SDR	0.771429	0.102778	0.386667	T4F_KO_St	QF	catechol 1,2-dioxygenase [EC:1.13.11.1]
K03381	AP	-0.0857143	0.919444	0.95942	T4F_KO_St	Xun	catechol 1,2-dioxygenase [EC:1.13.11.1]
K03381	SDR	0.0285714	1	1	T4F_KO_St	Xun	catechol 1,2-dioxygenase [EC:1.13.11.1]
K00446	AP	0.942857	0.0166667	0.06	T4F_KO_St	QF	catechol 2,3-dioxygenase [EC:1.13.11.2]
K00446	SDR	0.542857	0.297222	0.389091	T4F_KO_St	QF	catechol 2,3-dioxygenase [EC:1.13.11.2]
K00446	AP	-0.257143	0.658333	0.95942	T4F_KO_St	Xun	catechol 2,3-dioxygenase [EC:1.13.11.2]
K00446	SDR	-0.0857143	0.919444	1	T4F_KO_St	Xun	catechol 2,3-dioxygenase [EC:1.13.11.2]
K16090	AP	0.771429	0.102778	0.16087	T4F_KO_St	QF	catecholate siderophore receptor
K16090	SDR	0.714286	0.136111	0.386667	T4F_KO_St	QF	catecholate siderophore receptor
K16090	AP	-0.257143	0.658333	0.95942	T4F_KO_St	Xun	catecholate siderophore receptor
K16090	SDR	-0.142857	0.802778	1	T4F_KO_St	Xun	catecholate siderophore receptor
K01521	AP	0.885714	0.0333333	0.121073	T4F_KO_P	QF	CDP-diacylglycerol pyrophosphatase [EC:3.6.1.26]
K01521	SDR	0.6	0.241667	0.309177	T4F_KO_P	QF	CDP-diacylglycerol pyrophosphatase [EC:3.6.1.26]
K01521	AP	0.0857143	0.919444	1	T4F_KO_P	Xun	CDP-diacylglycerol pyrophosphatase [EC:3.6.1.26]
K01521	SDR	0.0285714	1	1	T4F_KO_P	Xun	CDP-diacylglycerol pyrophosphatase [EC:3.6.1.26]
K00995	AP	0.828571	0.0583333	0.126256	T4F_KO_P	QF	CDP-diacylglycerol--glycerol-3-phosphate 3-phosphatidyltransferase [EC:2.7.8.5]
K00995	SDR	0.771429	0.102778	0.210895	T4F_KO_P	QF	CDP-diacylglycerol--glycerol-3-phosphate 3-phosphatidyltransferase [EC:2.7.8.5]
K00995	AP	0.0285714	1	1	T4F_KO_P	Xun	CDP-diacylglycerol--glycerol-3-phosphate 3-phosphatidyltransferase [EC:2.7.8.5]
K00995	SDR	0.0857143	0.919444	1	T4F_KO_P	Xun	CDP-diacylglycerol--glycerol-3-phosphate 3-phosphatidyltransferase [EC:2.7.8.5]
K09809	AP	-0.942857	0.0166667	0.0940476	T4F_KO_P	QF	CDP-glycerol glycerophosphotransferase [EC:2.7.8.12]
K09809	SDR	-0.657143	0.175	0.260849	T4F_KO_P	QF	CDP-glycerol glycerophosphotransferase [EC:2.7.8.12]
K09809	AP	0.542857	0.297222	1	T4F_KO_P	Xun	CDP-glycerol glycerophosphotransferase [EC:2.7.8.12]
K09809	SDR	0.6	0.241667	1	T4F_KO_P	Xun	CDP-glycerol glycerophosphotransferase [EC:2.7.8.12]
K00968	AP	-0.0857143	0.919444	1	T4F_KO_P	Xun	choline-phosphate cytidylyltransferase [EC:2.7.7.15]
K00968	SDR	-0.142857	0.802778	1	T4F_KO_P	Xun	choline-phosphate cytidylyltransferase [EC:2.7.7.15]
K15981	AP	0.771429	0.102778	0.152478	T4F_KO_P	QF	cytochrome P450, family 125, subfamily A, polypeptide 1 (cholest-4-en-3-one 26-monooxygenase) [EC:1.14.13.141]
K15981	SDR	0.828571	0.0583333	0.210895	T4F_KO_P	QF	cytochrome P450, family 125, subfamily A, polypeptide 1 (cholest-4-en-3-one 26-monooxygenase) [EC:1.14.13.141]
K15981	AP	0.0857143	0.919444	1	T4F_KO_P	Xun	cytochrome P450, family 125, subfamily A, polypeptide 1 (cholest-4-en-3-one 26-monooxygenase) [EC:1.14.13.141]
K15981	SDR	0.0285714	1	1	T4F_KO_P	Xun	cytochrome P450, family 125, subfamily A, polypeptide 1 (cholest-4-en-3-one 26-monooxygenase) [EC:1.14.13.141]
K16046	AP	-0.142857	0.802778	1	T4F_KO_P	Xun	cytochrome P450, family 142, subfamily A, polypeptide 1
K16046	SDR	-0.257143	0.658333	1	T4F_KO_P	Xun	cytochrome P450, family 142, subfamily A, polypeptide 1
K03272	AP	0.714286	0.136111	0.177732	T4F_KO_P	QF	D-beta-D-heptose 7-phosphate kinase / D-beta-D-heptose 1-phosphate adenosyltransferase [EC:2.7.1.167 2.7.7.70]
K03272	SDR	0.771429	0.102778	0.210895	T4F_KO_P	QF	D-beta-D-heptose 7-phosphate kinase / D-beta-D-heptose 1-phosphate adenosyltransferase [EC:2.7.1.167 2.7.7.70]
K03272	AP	-0.142857	0.802778	1	T4F_KO_P	Xun	D-beta-D-heptose 7-phosphate kinase / D-beta-D-heptose 1-phosphate adenosyltransferase [EC:2.7.1.167 2.7.7.70]
K03272	SDR	0.0285714	1	1	T4F_KO_P	Xun	D-beta-D-heptose 7-phosphate kinase / D-beta-D-heptose 1-phosphate adenosyltransferase [EC:2.7.1.167 2.7.7.70]
K02444	AP	0.771429	0.102778	0.152478	T4F_KO_P	QF	DeoR family transcriptional regulator, glycerol-3-phosphate regulon repressor
K02444	SDR	0.828571	0.0583333	0.210895	T4F_KO_P	QF	DeoR family transcriptional regulator, glycerol-3-phosphate regulon repressor
K02444	AP	0.257143	0.658333	1	T4F_KO_P	Xun	DeoR family transcriptional regulator, glycerol-3-phosphate regulon repressor
K02444	SDR	0.142857	0.802778	1	T4F_KO_P	Xun	DeoR family transcriptional regulator, glycerol-3-phosphate regulon repressor
K01619	AP	-0.6	0.241667	0.292593	T4F_KO_P	QF	deoxyribose-phosphate aldolase [EC:4.1.2.4]
K01619	SDR	-0.2	0.713889	0.762125	T4F_KO_P	QF	deoxyribose-phosphate aldolase [EC:4.1.2.4]
K01619	AP	0.885714	0.0333333	1	T4F_KO_P	Xun	deoxyribose-phosphate aldolase [EC:4.1.2.4]
K01619	SDR	0.942857	0.0166667	1	T4F_KO_P	Xun	deoxyribose-phosphate aldolase [EC:4.1.2.4]
K07589	AP	-0.942857	0.0166667	0.0940476	T4F_KO_P	QF	D-erythro-7,8-dihydroneopterin triphosphate epimerase [EC:5.-.-.-]
K07589	SDR	-0.714286	0.136111	0.245778	T4F_KO_P	QF	D-erythro-7,8-dihydroneopterin triphosphate epimerase [EC:5.-.-.-]
K07589	AP	-0.6	0.241667	1	T4F_KO_P	Xun	D-erythro-7,8-dihydroneopterin triphosphate epimerase [EC:5.-.-.-]
K07589	SDR	-0.657143	0.175	1	T4F_KO_P	Xun	D-erythro-7,8-dihydroneopterin triphosphate epimerase [EC:5.-.-.-]
K03472	AP	-0.885714	0.0333333	0.121073	T4F_KO_P	QF	D-erythrose 4-phosphate dehydrogenase [EC:1.2.1.72]
K03472	SDR	-0.771429	0.102778	0.210895	T4F_KO_P	QF	D-erythrose 4-phosphate dehydrogenase [EC:1.2.1.72]
K03472	AP	-0.2	0.713889	1	T4F_KO_P	Xun	D-erythrose 4-phosphate dehydrogenase [EC:1.2.1.72]
K03472	SDR	-0.257143	0.658333	1	T4F_KO_P	Xun	D-erythrose 4-phosphate dehydrogenase [EC:1.2.1.72]
K15669	AP	0.771429	0.102778	0.152478	T4F_KO_P	QF	D-glycero-alpha-D-manno-heptose 1-phosphate guanylyltransferase [EC:2.7.7.71]
K15669	SDR	0.828571	0.0583333	0.210895	T4F_KO_P	QF	D-glycero-alpha-D-manno-heptose 1-phosphate guanylyltransferase [EC:2.7.7.71]
K15669	AP	0.0857143	0.919444	1	T4F_KO_P	Xun	D-glycero-alpha-D-manno-heptose 1-phosphate guanylyltransferase [EC:2.7.7.71]
K15669	SDR	0.0285714	1	1	T4F_KO_P	Xun	D-glycero-alpha-D-manno-heptose 1-phosphate guanylyltransferase [EC:2.7.7.71]
K07031	AP	0.771429	0.102778	0.152478	T4F_KO_P	QF	D-glycero-alpha-D-manno-heptose-7-phosphate kinase [EC:2.7.1.168]
K07031	SDR	0.828571	0.0583333	0.210895	T4F_KO_P	QF	D-glycero-alpha-D-manno-heptose-7-phosphate kinase [EC:2.7.1.168]
K07031	AP	0.0857143	0.919444	1	T4F_KO_P	Xun	D-glycero-alpha-D-manno-heptose-7-phosphate kinase [EC:2.7.1.168]
K07031	SDR	0.0285714	1	1	T4F_KO_P	Xun	D-glycero-alpha-D-manno-heptose-7-phosphate kinase [EC:2.7.1.168]
K03273	AP	0.714286	0.136111	0.177732	T4F_KO_P	QF	D-glycero-D-manno-heptose 1,7-bisphosphate phosphatase [EC:3.1.3.82 3.1.3.83]
K03273	SDR	0.771429	0.102778	0.210895	T4F_KO_P	QF	D-glycero-D-manno-heptose 1,7-bisphosphate phosphatase [EC:3.1.3.82 3.1.3.83]
K03273	AP	0.142857	0.802778	1	T4F_KO_P	Xun	D-glycero-D-manno-heptose 1,7-bisphosphate phosphatase [EC:3.1.3.82 3.1.3.83]
K03273	SDR	0.257143	0.658333	1	T4F_KO_P	Xun	D-glycero-D-manno-heptose 1,7-bisphosphate phosphatase [EC:3.1.3.82 3.1.3.83]
K15521	AP	0.771429	0.102778	0.152478	T4F_KO_P	QF	D-inositol-3-phosphate glycosyltransferase [EC:2.4.1.250]
K15521	SDR	0.885714	0.0333333	0.210895	T4F_KO_P	QF	D-inositol-3-phosphate glycosyltransferase [EC:2.4.1.250]
K15521	AP	0.0857143	0.919444	1	T4F_KO_P	Xun	D-inositol-3-phosphate glycosyltransferase [EC:2.4.1.250]
K15521	SDR	0.0285714	1	1	T4F_KO_P	Xun	D-inositol-3-phosphate glycosyltransferase [EC:2.4.1.250]
K02428	AP	0.771429	0.102778	0.152478	T4F_KO_P	QF	dITP/XTP pyrophosphatase [EC:3.6.1.19]
K02428	SDR	0.828571	0.0583333	0.210895	T4F_KO_P	QF	dITP/XTP pyrophosphatase [EC:3.6.1.19]
K02428	AP	-0.0285714	1	1	T4F_KO_P	Xun	dITP/XTP pyrophosphatase [EC:3.6.1.19]
K02428	SDR	-0.0857143	0.919444	1	T4F_KO_P	Xun	dITP/XTP pyrophosphatase [EC:3.6.1.19]
K00721	AP	0.771429	0.102778	0.152478	T4F_KO_P	QF	dolichol-phosphate mannosyltransferase [EC:2.4.1.83]
K00721	SDR	0.828571	0.0583333	0.210895	T4F_KO_P	QF	dolichol-phosphate mannosyltransferase [EC:2.4.1.83]
K00721	AP	-0.0857143	0.919444	1	T4F_KO_P	Xun	dolichol-phosphate mannosyltransferase [EC:2.4.1.83]
K00721	SDR	-0.0285714	1	1	T4F_KO_P	Xun	dolichol-phosphate mannosyltransferase [EC:2.4.1.83]
K03271	AP	0.714286	0.136111	0.177732	T4F_KO_P	QF	D-sedoheptulose 7-phosphate isomerase [EC:5.3.1.28]
K03271	SDR	0.771429	0.102778	0.210895	T4F_KO_P	QF	D-sedoheptulose 7-phosphate isomerase [EC:5.3.1.28]
K03271	AP	-0.142857	0.802778	1	T4F_KO_P	Xun	D-sedoheptulose 7-phosphate isomerase [EC:5.3.1.28]
K03271	SDR	0.0285714	1	1	T4F_KO_P	Xun	D-sedoheptulose 7-phosphate isomerase [EC:5.3.1.28]
K01520	AP	0.942857	0.0166667	0.0940476	T4F_KO_P	QF	dUTP pyrophosphatase [EC:3.6.1.23]
K01520	SDR	0.657143	0.175	0.260849	T4F_KO_P	QF	dUTP pyrophosphatase [EC:3.6.1.23]
K01520	AP	-0.0285714	1	1	T4F_KO_P	Xun	dUTP pyrophosphatase [EC:3.6.1.23]
K01520	SDR	-0.0857143	0.919444	1	T4F_KO_P	Xun	dUTP pyrophosphatase [EC:3.6.1.23]
K01181	AP	0.428571	0.419444	0.529825	T4F_KO_St	QF	endo-1,4-beta-xylanase [EC:3.2.1.8]
K01181	SDR	0.2	0.713889	0.778788	T4F_KO_St	QF	endo-1,4-beta-xylanase [EC:3.2.1.8]
K01181	AP	0.0857143	0.919444	0.95942	T4F_KO_St	Xun	endo-1,4-beta-xylanase [EC:3.2.1.8]
K01181	SDR	0.0285714	1	1	T4F_KO_St	Xun	endo-1,4-beta-xylanase [EC:3.2.1.8]
K01179	AP	0.371429	0.497222	0.586885	T4F_KO_St	QF	endoglucanase [EC:3.2.1.4]
K01179	SDR	-0.0857143	0.919444	0.95942	T4F_KO_St	QF	endoglucanase [EC:3.2.1.4]
K01179	AP	0.0857143	0.919444	0.95942	T4F_KO_St	Xun	endoglucanase [EC:3.2.1.4]
K01179	SDR	0.142857	0.802778	1	T4F_KO_St	Xun	endoglucanase [EC:3.2.1.4]
K09880	AP	0.0285714	1	1	T4F_KO_P	QF	enolase-phosphatase E1 [EC:3.1.3.77]
K09880	SDR	0.428571	0.419444	0.490905	T4F_KO_P	QF	enolase-phosphatase E1 [EC:3.1.3.77]
K09880	AP	0.0857143	0.919444	1	T4F_KO_P	Xun	enolase-phosphatase E1 [EC:3.1.3.77]
K09880	SDR	0.0285714	1	1	T4F_KO_P	Xun	enolase-phosphatase E1 [EC:3.1.3.77]
K03473	AP	-0.371429	0.497222	0.567228	T4F_KO_P	QF	erythronate-4-phosphate dehydrogenase [EC:1.1.1.290]
K03473	SDR	-0.885714	0.0333333	0.210895	T4F_KO_P	QF	erythronate-4-phosphate dehydrogenase [EC:1.1.1.290]
K03473	AP	0.371429	0.497222	1	T4F_KO_P	Xun	erythronate-4-phosphate dehydrogenase [EC:1.1.1.290]
K03473	SDR	0.257143	0.658333	1	T4F_KO_P	Xun	erythronate-4-phosphate dehydrogenase [EC:1.1.1.290]
K12111	AP	-0.942857	0.0166667	0.06	T4F_KO_St	QF	evolved beta-galactosidase subunit alpha [EC:3.2.1.23]
K12111	SDR	-0.542857	0.297222	0.389091	T4F_KO_St	QF	evolved beta-galactosidase subunit alpha [EC:3.2.1.23]
K12111	AP	-0.142857	0.802778	0.95942	T4F_KO_St	Xun	evolved beta-galactosidase subunit alpha [EC:3.2.1.23]
K12111	SDR	-0.257143	0.658333	1	T4F_KO_St	Xun	evolved beta-galactosidase subunit alpha [EC:3.2.1.23]
K12112	AP	0.371429	0.497222	0.586885	T4F_KO_St	QF	evolved beta-galactosidase subunit beta
K12112	SDR	-0.0857143	0.919444	0.95942	T4F_KO_St	QF	evolved beta-galactosidase subunit beta
K12112	AP	0.257143	0.658333	0.95942	T4F_KO_St	Xun	evolved beta-galactosidase subunit beta
K12112	SDR	0.371429	0.497222	1	T4F_KO_St	Xun	evolved beta-galactosidase subunit beta
K01524	AP	0.771429	0.102778	0.152478	T4F_KO_P	QF	exopolyphosphatase / guanosine-5'-triphosphate,3'-diphosphate pyrophosphatase [EC:3.6.1.11 3.6.1.40]
K01524	SDR	0.828571	0.0583333	0.210895	T4F_KO_P	QF	exopolyphosphatase / guanosine-5'-triphosphate,3'-diphosphate pyrophosphatase [EC:3.6.1.11 3.6.1.40]
K01524	AP	0.0857143	0.919444	1	T4F_KO_P	Xun	exopolyphosphatase / guanosine-5'-triphosphate,3'-diphosphate pyrophosphatase [EC:3.6.1.11 3.6.1.40]
K01524	SDR	0.0285714	1	1	T4F_KO_P	Xun	exopolyphosphatase / guanosine-5'-triphosphate,3'-diphosphate pyrophosphatase [EC:3.6.1.11 3.6.1.40]
K00795	AP	0.942857	0.0166667	0.0940476	T4F_KO_P	QF	farnesyl diphosphate synthase [EC:2.5.1.1 2.5.1.10]
K00795	SDR	0.657143	0.175	0.260849	T4F_KO_P	QF	farnesyl diphosphate synthase [EC:2.5.1.1 2.5.1.10]
K00795	AP	0.0857143	0.919444	1	T4F_KO_P	Xun	farnesyl diphosphate synthase [EC:2.5.1.1 2.5.1.10]
K00795	SDR	0.0285714	1	1	T4F_KO_P	Xun	farnesyl diphosphate synthase [EC:2.5.1.1 2.5.1.10]
K00801	AP	-0.828571	0.0583333	0.126256	T4F_KO_P	QF	farnesyl-diphosphate farnesyltransferase [EC:2.5.1.21]
K00801	SDR	-0.771429	0.102778	0.210895	T4F_KO_P	QF	farnesyl-diphosphate farnesyltransferase [EC:2.5.1.21]
K00801	AP	0.142857	0.802778	1	T4F_KO_P	Xun	farnesyl-diphosphate farnesyltransferase [EC:2.5.1.21]
K00801	SDR	-0.0857143	0.919444	1	T4F_KO_P	Xun	farnesyl-diphosphate farnesyltransferase [EC:2.5.1.21]
K01622	AP	0.0857143	0.919444	0.931232	T4F_KO_P	QF	fructose 1,6-bisphosphate aldolase/phosphatase [EC:4.1.2.13 3.1.3.11]
K01622	SDR	0.485714	0.355556	0.419237	T4F_KO_P	QF	fructose 1,6-bisphosphate aldolase/phosphatase [EC:4.1.2.13 3.1.3.11]
K01622	AP	0.2	0.713889	1	T4F_KO_P	Xun	fructose 1,6-bisphosphate aldolase/phosphatase [EC:4.1.2.13 3.1.3.11]
K01622	SDR	0.428571	0.419444	1	T4F_KO_P	Xun	fructose 1,6-bisphosphate aldolase/phosphatase [EC:4.1.2.13 3.1.3.11]
K03841	AP	0.942857	0.0166667	0.0940476	T4F_KO_P	QF	fructose-1,6-bisphosphatase I [EC:3.1.3.11]
K03841	SDR	0.657143	0.175	0.260849	T4F_KO_P	QF	fructose-1,6-bisphosphatase I [EC:3.1.3.11]
K03841	AP	0.0285714	1	1	T4F_KO_P	Xun	fructose-1,6-bisphosphatase I [EC:3.1.3.11]
K03841	SDR	0.0857143	0.919444	1	T4F_KO_P	Xun	fructose-1,6-bisphosphatase I [EC:3.1.3.11]
K02446	AP	0.771429	0.102778	0.152478	T4F_KO_P	QF	fructose-1,6-bisphosphatase II [EC:3.1.3.11]
K02446	SDR	0.828571	0.0583333	0.210895	T4F_KO_P	QF	fructose-1,6-bisphosphatase II [EC:3.1.3.11]
K02446	AP	0.314286	0.563889	1	T4F_KO_P	Xun	fructose-1,6-bisphosphatase II [EC:3.1.3.11]
K02446	SDR	0.371429	0.497222	1	T4F_KO_P	Xun	fructose-1,6-bisphosphatase II [EC:3.1.3.11]
K04041	AP	-0.885714	0.0333333	0.121073	T4F_KO_P	QF	fructose-1,6-bisphosphatase III [EC:3.1.3.11]
K04041	SDR	-0.6	0.241667	0.309177	T4F_KO_P	QF	fructose-1,6-bisphosphatase III [EC:3.1.3.11]
K04041	AP	0.257143	0.658333	1	T4F_KO_P	Xun	fructose-1,6-bisphosphatase III [EC:3.1.3.11]
K04041	SDR	0.0857143	0.919444	1	T4F_KO_P	Xun	fructose-1,6-bisphosphatase III [EC:3.1.3.11]
K08313	AP	-0.942857	0.0166667	0.0940476	T4F_KO_P	QF	fructose-6-phosphate aldolase 1 [EC:4.1.2.-]
K08313	SDR	-0.542857	0.297222	0.358482	T4F_KO_P	QF	fructose-6-phosphate aldolase 1 [EC:4.1.2.-]
K08313	AP	-0.2	0.713889	1	T4F_KO_P	Xun	fructose-6-phosphate aldolase 1 [EC:4.1.2.-]
K08313	SDR	-0.257143	0.658333	1	T4F_KO_P	Xun	fructose-6-phosphate aldolase 1 [EC:4.1.2.-]
K08314	AP	-0.942857	0.0166667	0.0940476	T4F_KO_P	QF	fructose-6-phosphate aldolase 2 [EC:4.1.2.-]
K08314	SDR	-0.542857	0.297222	0.358482	T4F_KO_P	QF	fructose-6-phosphate aldolase 2 [EC:4.1.2.-]
K08314	AP	-0.2	0.713889	1	T4F_KO_P	Xun	fructose-6-phosphate aldolase 2 [EC:4.1.2.-]
K08314	SDR	-0.257143	0.658333	1	T4F_KO_P	Xun	fructose-6-phosphate aldolase 2 [EC:4.1.2.-]
K01632	AP	0.771429	0.102778	0.152478	T4F_KO_P	QF	fructose-6-phosphate phosphoketolase [EC:4.1.2.22]
K01632	SDR	0.714286	0.136111	0.245778	T4F_KO_P	QF	fructose-6-phosphate phosphoketolase [EC:4.1.2.22]
K01632	AP	0.257143	0.658333	1	T4F_KO_P	Xun	fructose-6-phosphate phosphoketolase [EC:4.1.2.22]
K01632	SDR	0.485714	0.355556	1	T4F_KO_P	Xun	fructose-6-phosphate phosphoketolase [EC:4.1.2.22]
K16306	AP	-0.771429	0.102778	0.152478	T4F_KO_P	QF	fructose-bisphosphate aldolase / 2-amino-3,7-dideoxy-D-threo-hept-6-ulosonate synthase [EC:4.1.2.13 2.2.1.10]
K16306	SDR	-0.714286	0.136111	0.245778	T4F_KO_P	QF	fructose-bisphosphate aldolase / 2-amino-3,7-dideoxy-D-threo-hept-6-ulosonate synthase [EC:4.1.2.13 2.2.1.10]
K16306	AP	0.428571	0.419444	1	T4F_KO_P	Xun	fructose-bisphosphate aldolase / 2-amino-3,7-dideoxy-D-threo-hept-6-ulosonate synthase [EC:4.1.2.13 2.2.1.10]
K16306	SDR	0.371429	0.497222	1	T4F_KO_P	Xun	fructose-bisphosphate aldolase / 2-amino-3,7-dideoxy-D-threo-hept-6-ulosonate synthase [EC:4.1.2.13 2.2.1.10]
K01623	AP	0.942857	0.0166667	0.0940476	T4F_KO_P	QF	fructose-bisphosphate aldolase, class I [EC:4.1.2.13]
K01623	SDR	0.542857	0.297222	0.358482	T4F_KO_P	QF	fructose-bisphosphate aldolase, class I [EC:4.1.2.13]
K11645	AP	0.828571	0.0583333	0.126256	T4F_KO_P	QF	fructose-bisphosphate aldolase, class I [EC:4.1.2.13]
K11645	SDR	0.771429	0.102778	0.210895	T4F_KO_P	QF	fructose-bisphosphate aldolase, class I [EC:4.1.2.13]
K01623	AP	0.0285714	1	1	T4F_KO_P	Xun	fructose-bisphosphate aldolase, class I [EC:4.1.2.13]
K01623	SDR	0.0857143	0.919444	1	T4F_KO_P	Xun	fructose-bisphosphate aldolase, class I [EC:4.1.2.13]
K11645	AP	0.257143	0.658333	1	T4F_KO_P	Xun	fructose-bisphosphate aldolase, class I [EC:4.1.2.13]
K11645	SDR	0.2	0.713889	1	T4F_KO_P	Xun	fructose-bisphosphate aldolase, class I [EC:4.1.2.13]
K01624	AP	-0.0285714	1	1	T4F_KO_P	QF	fructose-bisphosphate aldolase, class II [EC:4.1.2.13]
K01624	SDR	0.6	0.241667	0.309177	T4F_KO_P	QF	fructose-bisphosphate aldolase, class II [EC:4.1.2.13]
K01624	AP	0.0285714	1	1	T4F_KO_P	Xun	fructose-bisphosphate aldolase, class II [EC:4.1.2.13]
K01624	SDR	0.142857	0.802778	1	T4F_KO_P	Xun	fructose-bisphosphate aldolase, class II [EC:4.1.2.13]
K10708	AP	-0.942857	0.0166667	0.0940476	T4F_KO_P	QF	fructoselysine 6-phosphate deglycase [EC:3.5.-.-]
K10708	SDR	-0.714286	0.136111	0.245778	T4F_KO_P	QF	fructoselysine 6-phosphate deglycase [EC:3.5.-.-]
K10708	AP	0.257143	0.658333	1	T4F_KO_P	Xun	fructoselysine 6-phosphate deglycase [EC:3.5.-.-]
K10708	SDR	0.371429	0.497222	1	T4F_KO_P	Xun	fructoselysine 6-phosphate deglycase [EC:3.5.-.-]
K00094	AP	-0.0857143	0.919444	0.931232	T4F_KO_P	QF	galactitol-1-phosphate 5-dehydrogenase [EC:1.1.1.251]
K00094	SDR	-0.371429	0.497222	0.563162	T4F_KO_P	QF	galactitol-1-phosphate 5-dehydrogenase [EC:1.1.1.251]
K00094	AP	-0.2	0.713889	1	T4F_KO_P	Xun	galactitol-1-phosphate 5-dehydrogenase [EC:1.1.1.251]
K00094	SDR	-0.257143	0.658333	1	T4F_KO_P	Xun	galactitol-1-phosphate 5-dehydrogenase [EC:1.1.1.251]
K02080	AP	-0.0857143	0.919444	0.931232	T4F_KO_P	QF	galactosamine-6-phosphate isomerase [EC:5.3.1.-]
K02080	SDR	-0.371429	0.497222	0.563162	T4F_KO_P	QF	galactosamine-6-phosphate isomerase [EC:5.3.1.-]
K02080	AP	0.6	0.241667	1	T4F_KO_P	Xun	galactosamine-6-phosphate isomerase [EC:5.3.1.-]
K02080	SDR	0.542857	0.297222	1	T4F_KO_P	Xun	galactosamine-6-phosphate isomerase [EC:5.3.1.-]
K01819	AP	0.714286	0.136111	0.177732	T4F_KO_P	QF	galactose-6-phosphate isomerase [EC:5.3.1.26]
K01819	SDR	0.942857	0.0166667	0.210895	T4F_KO_P	QF	galactose-6-phosphate isomerase [EC:5.3.1.26]
K01819	AP	-0.314286	0.563889	1	T4F_KO_P	Xun	galactose-6-phosphate isomerase [EC:5.3.1.26]
K01819	SDR	-0.428571	0.419444	1	T4F_KO_P	Xun	galactose-6-phosphate isomerase [EC:5.3.1.26]
K12945	AP	0.771429	0.102778	0.152478	T4F_KO_P	QF	GDP-mannose pyrophosphatase NudK [EC:3.6.1.-]
K12945	SDR	0.314286	0.563889	0.623038	T4F_KO_P	QF	GDP-mannose pyrophosphatase NudK [EC:3.6.1.-]
K12945	AP	-0.142857	0.802778	1	T4F_KO_P	Xun	GDP-mannose pyrophosphatase NudK [EC:3.6.1.-]
K12945	SDR	-0.257143	0.658333	1	T4F_KO_P	Xun	GDP-mannose pyrophosphatase NudK [EC:3.6.1.-]
K13787	AP	0.771429	0.102778	0.152478	T4F_KO_P	QF	geranylgeranyl diphosphate synthase, type I [EC:2.5.1.1 2.5.1.10 2.5.1.29]
K13787	SDR	0.828571	0.0583333	0.210895	T4F_KO_P	QF	geranylgeranyl diphosphate synthase, type I [EC:2.5.1.1 2.5.1.10 2.5.1.29]
K13787	AP	0.542857	0.297222	1	T4F_KO_P	Xun	geranylgeranyl diphosphate synthase, type I [EC:2.5.1.1 2.5.1.10 2.5.1.29]
K13787	SDR	0.485714	0.355556	1	T4F_KO_P	Xun	geranylgeranyl diphosphate synthase, type I [EC:2.5.1.1 2.5.1.10 2.5.1.29]
K13789	AP	-0.885714	0.0333333	0.121073	T4F_KO_P	QF	geranylgeranyl diphosphate synthase, type II [EC:2.5.1.1 2.5.1.10 2.5.1.29]
K13789	SDR	-0.6	0.241667	0.309177	T4F_KO_P	QF	geranylgeranyl diphosphate synthase, type II [EC:2.5.1.1 2.5.1.10 2.5.1.29]
K13789	AP	0.371429	0.497222	1	T4F_KO_P	Xun	geranylgeranyl diphosphate synthase, type II [EC:2.5.1.1 2.5.1.10 2.5.1.29]
K13789	SDR	0.485714	0.355556	1	T4F_KO_P	Xun	geranylgeranyl diphosphate synthase, type II [EC:2.5.1.1 2.5.1.10 2.5.1.29]
K01210	AP	-0.371429	0.497222	0.586885	T4F_KO_St	QF	glucan 1,3-beta-glucosidase [EC:3.2.1.58]
K01210	SDR	-0.257143	0.658333	0.740625	T4F_KO_St	QF	glucan 1,3-beta-glucosidase [EC:3.2.1.58]
K01210	AP	-0.2	0.713889	0.95942	T4F_KO_St	Xun	glucan 1,3-beta-glucosidase [EC:3.2.1.58]
K01210	SDR	0.0857143	0.919444	1	T4F_KO_St	Xun	glucan 1,3-beta-glucosidase [EC:3.2.1.58]
K01215	AP	-0.257143	0.658333	0.729231	T4F_KO_St	QF	glucan 1,6-alpha-glucosidase [EC:3.2.1.70]
K01215	SDR	0.0285714	1	1	T4F_KO_St	QF	glucan 1,6-alpha-glucosidase [EC:3.2.1.70]
K01215	AP	-0.314286	0.563889	0.95942	T4F_KO_St	Xun	glucan 1,6-alpha-glucosidase [EC:3.2.1.70]
K01215	SDR	-0.485714	0.355556	1	T4F_KO_St	Xun	glucan 1,6-alpha-glucosidase [EC:3.2.1.70]
K01199	AP	0.828571	0.0583333	0.113514	T4F_KO_St	QF	glucan endo-1,3-beta-D-glucosidase [EC:3.2.1.39]
K01199	SDR	0.771429	0.102778	0.386667	T4F_KO_St	QF	glucan endo-1,3-beta-D-glucosidase [EC:3.2.1.39]
K01199	AP	-0.0857143	0.919444	0.95942	T4F_KO_St	Xun	glucan endo-1,3-beta-D-glucosidase [EC:3.2.1.39]
K01199	SDR	-0.257143	0.658333	1	T4F_KO_St	Xun	glucan endo-1,3-beta-D-glucosidase [EC:3.2.1.39]
K00090	AP	0.885714	0.0333333	0.121073	T4F_KO_P	QF	gluconate 2-dehydrogenase [EC:1.1.1.215]
K00090	SDR	0.6	0.241667	0.309177	T4F_KO_P	QF	gluconate 2-dehydrogenase [EC:1.1.1.215]
K00090	AP	0.0285714	1	1	T4F_KO_P	Xun	gluconate 2-dehydrogenase [EC:1.1.1.215]
K00090	SDR	0.0857143	0.919444	1	T4F_KO_P	Xun	gluconate 2-dehydrogenase [EC:1.1.1.215]
K06151	AP	0.714286	0.136111	0.177732	T4F_KO_P	QF	gluconate 2-dehydrogenase alpha chain [EC:1.1.99.3]
K06151	SDR	0.771429	0.102778	0.210895	T4F_KO_P	QF	gluconate 2-dehydrogenase alpha chain [EC:1.1.99.3]
K06151	AP	0.142857	0.802778	1	T4F_KO_P	Xun	gluconate 2-dehydrogenase alpha chain [EC:1.1.99.3]
K06151	SDR	0.257143	0.658333	1	T4F_KO_P	Xun	gluconate 2-dehydrogenase alpha chain [EC:1.1.99.3]
K06152	AP	0.714286	0.136111	0.177732	T4F_KO_P	QF	gluconate 2-dehydrogenase gamma chain [EC:1.1.99.3]
K06152	SDR	0.771429	0.102778	0.210895	T4F_KO_P	QF	gluconate 2-dehydrogenase gamma chain [EC:1.1.99.3]
K06152	AP	0.142857	0.802778	1	T4F_KO_P	Xun	gluconate 2-dehydrogenase gamma chain [EC:1.1.99.3]
K06152	SDR	0.257143	0.658333	1	T4F_KO_P	Xun	gluconate 2-dehydrogenase gamma chain [EC:1.1.99.3]
K00046	AP	0.828571	0.0583333	0.126256	T4F_KO_P	QF	gluconate 5-dehydrogenase [EC:1.1.1.69]
K00046	SDR	0.771429	0.102778	0.210895	T4F_KO_P	QF	gluconate 5-dehydrogenase [EC:1.1.1.69]
K00046	AP	0.371429	0.497222	1	T4F_KO_P	Xun	gluconate 5-dehydrogenase [EC:1.1.1.69]
K00046	SDR	0.314286	0.563889	1	T4F_KO_P	Xun	gluconate 5-dehydrogenase [EC:1.1.1.69]
K05308	AP	0.771429	0.102778	0.152478	T4F_KO_P	QF	gluconate dehydratase [EC:4.2.1.39]
K05308	SDR	0.828571	0.0583333	0.210895	T4F_KO_P	QF	gluconate dehydratase [EC:4.2.1.39]
K05308	AP	0.0857143	0.919444	1	T4F_KO_P	Xun	gluconate dehydratase [EC:4.2.1.39]
K05308	SDR	0.0285714	1	1	T4F_KO_P	Xun	gluconate dehydratase [EC:4.2.1.39]
K03299	AP	-0.714286	0.136111	0.177732	T4F_KO_P	QF	gluconate:H+ symporter, GntP family
K03299	SDR	-0.314286	0.563889	0.623038	T4F_KO_P	QF	gluconate:H+ symporter, GntP family
K03299	AP	0.0857143	0.919444	1	T4F_KO_P	Xun	gluconate:H+ symporter, GntP family
K03299	SDR	0.0285714	1	1	T4F_KO_P	Xun	gluconate:H+ symporter, GntP family
K02564	AP	-0.885714	0.0333333	0.121073	T4F_KO_P	QF	glucosamine-6-phosphate deaminase [EC:3.5.99.6]
K02564	SDR	-0.6	0.241667	0.309177	T4F_KO_P	QF	glucosamine-6-phosphate deaminase [EC:3.5.99.6]
K02564	AP	0.142857	0.802778	1	T4F_KO_P	Xun	glucosamine-6-phosphate deaminase [EC:3.5.99.6]
K02564	SDR	0.257143	0.658333	1	T4F_KO_P	Xun	glucosamine-6-phosphate deaminase [EC:3.5.99.6]
K00820	AP	0.828571	0.0583333	0.126256	T4F_KO_P	QF	glucosamine--fructose-6-phosphate aminotransferase (isomerizing) [EC:2.6.1.16]
K00820	SDR	0.771429	0.102778	0.210895	T4F_KO_P	QF	glucosamine--fructose-6-phosphate aminotransferase (isomerizing) [EC:2.6.1.16]
K00820	AP	0.0857143	0.919444	1	T4F_KO_P	Xun	glucosamine--fructose-6-phosphate aminotransferase (isomerizing) [EC:2.6.1.16]
K00820	SDR	0.0285714	1	1	T4F_KO_P	Xun	glucosamine--fructose-6-phosphate aminotransferase (isomerizing) [EC:2.6.1.16]
K15916	AP	0.485714	0.355556	1	T4F_KO_P	Xun	glucose/mannose-6-phosphate isomerase [EC:5.3.1.9 5.3.1.8]
K15916	SDR	0.428571	0.419444	1	T4F_KO_P	Xun	glucose/mannose-6-phosphate isomerase [EC:5.3.1.9 5.3.1.8]
K01085	AP	0.714286	0.136111	0.177732	T4F_KO_P	QF	glucose-1-phosphatase [EC:3.1.3.10]
K01085	SDR	0.0857143	0.919444	0.925301	T4F_KO_P	QF	glucose-1-phosphatase [EC:3.1.3.10]
K01085	AP	0.0857143	0.919444	1	T4F_KO_P	Xun	glucose-1-phosphatase [EC:3.1.3.10]
K01085	SDR	-0.0857143	0.919444	1	T4F_KO_P	Xun	glucose-1-phosphatase [EC:3.1.3.10]
K00975	AP	-0.0857143	0.919444	0.931232	T4F_KO_P	QF	glucose-1-phosphate adenylyltransferase [EC:2.7.7.27]
K00975	SDR	0.657143	0.175	0.260849	T4F_KO_P	QF	glucose-1-phosphate adenylyltransferase [EC:2.7.7.27]
K00975	AP	0.2	0.713889	1	T4F_KO_P	Xun	glucose-1-phosphate adenylyltransferase [EC:2.7.7.27]
K00975	SDR	0.257143	0.658333	1	T4F_KO_P	Xun	glucose-1-phosphate adenylyltransferase [EC:2.7.7.27]
K00978	AP	0.828571	0.0583333	0.126256	T4F_KO_P	QF	glucose-1-phosphate cytidylyltransferase [EC:2.7.7.33]
K00978	SDR	0.771429	0.102778	0.210895	T4F_KO_P	QF	glucose-1-phosphate cytidylyltransferase [EC:2.7.7.33]
K00978	AP	0.142857	0.802778	1	T4F_KO_P	Xun	glucose-1-phosphate cytidylyltransferase [EC:2.7.7.33]
K00978	SDR	0.257143	0.658333	1	T4F_KO_P	Xun	glucose-1-phosphate cytidylyltransferase [EC:2.7.7.33]
K00973	AP	0.657143	0.175	0.220319	T4F_KO_P	QF	glucose-1-phosphate thymidylyltransferase [EC:2.7.7.24]
K00973	SDR	0.771429	0.102778	0.210895	T4F_KO_P	QF	glucose-1-phosphate thymidylyltransferase [EC:2.7.7.24]
K00973	AP	0.0285714	1	1	T4F_KO_P	Xun	glucose-1-phosphate thymidylyltransferase [EC:2.7.7.24]
K00973	SDR	0.0857143	0.919444	1	T4F_KO_P	Xun	glucose-1-phosphate thymidylyltransferase [EC:2.7.7.24]
K00036	AP	0.714286	0.136111	0.177732	T4F_KO_P	QF	glucose-6-phosphate 1-dehydrogenase [EC:1.1.1.49]
K00036	SDR	0.942857	0.0166667	0.210895	T4F_KO_P	QF	glucose-6-phosphate 1-dehydrogenase [EC:1.1.1.49]
K00036	AP	-0.0285714	1	1	T4F_KO_P	Xun	glucose-6-phosphate 1-dehydrogenase [EC:1.1.1.49]
K00036	SDR	-0.0857143	0.919444	1	T4F_KO_P	Xun	glucose-6-phosphate 1-dehydrogenase [EC:1.1.1.49]
K01792	AP	0.428571	0.419444	0.483739	T4F_KO_P	QF	glucose-6-phosphate 1-epimerase [EC:5.1.3.15]
K01792	SDR	0.314286	0.563889	0.623038	T4F_KO_P	QF	glucose-6-phosphate 1-epimerase [EC:5.1.3.15]
K01792	AP	0.0857143	0.919444	1	T4F_KO_P	Xun	glucose-6-phosphate 1-epimerase [EC:5.1.3.15]
K01792	SDR	0.0285714	1	1	T4F_KO_P	Xun	glucose-6-phosphate 1-epimerase [EC:5.1.3.15]
K01810	AP	0.942857	0.0166667	0.0940476	T4F_KO_P	QF	glucose-6-phosphate isomerase [EC:5.3.1.9]
K01810	SDR	0.714286	0.136111	0.245778	T4F_KO_P	QF	glucose-6-phosphate isomerase [EC:5.3.1.9]
K01810	AP	0.142857	0.802778	1	T4F_KO_P	Xun	glucose-6-phosphate isomerase [EC:5.3.1.9]
K01810	SDR	0.0285714	1	1	T4F_KO_P	Xun	glucose-6-phosphate isomerase [EC:5.3.1.9]
K06859	AP	0.6	0.241667	0.292593	T4F_KO_P	QF	glucose-6-phosphate isomerase, archaeal [EC:5.3.1.9]
K06859	SDR	-0.2	0.713889	0.762125	T4F_KO_P	QF	glucose-6-phosphate isomerase, archaeal [EC:5.3.1.9]
K06859	AP	-0.6	0.241667	1	T4F_KO_P	Xun	glucose-6-phosphate isomerase, archaeal [EC:5.3.1.9]
K06859	SDR	-0.657143	0.175	1	T4F_KO_P	Xun	glucose-6-phosphate isomerase, archaeal [EC:5.3.1.9]
K03692	AP	0.828571	0.0583333	0.126256	T4F_KO_P	QF	glucosylglycerol-phosphate synthase [EC:2.4.1.213]
K03692	SDR	0.771429	0.102778	0.210895	T4F_KO_P	QF	glucosylglycerol-phosphate synthase [EC:2.4.1.213]
K03692	AP	0.0857143	0.919444	1	T4F_KO_P	Xun	glucosylglycerol-phosphate synthase [EC:2.4.1.213]
K03692	SDR	0.142857	0.802778	1	T4F_KO_P	Xun	glucosylglycerol-phosphate synthase [EC:2.4.1.213]
K15924	AP	-0.714286	0.136111	0.192157	T4F_KO_St	QF	glucuronoarabinoxylan endo-1,4-beta-xylanase [EC:3.2.1.136]
K15924	SDR	-0.942857	0.0166667	0.386667	T4F_KO_St	QF	glucuronoarabinoxylan endo-1,4-beta-xylanase [EC:3.2.1.136]
K15924	AP	0.142857	0.802778	0.95942	T4F_KO_St	Xun	glucuronoarabinoxylan endo-1,4-beta-xylanase [EC:3.2.1.136]
K15924	SDR	0.257143	0.658333	1	T4F_KO_St	Xun	glucuronoarabinoxylan endo-1,4-beta-xylanase [EC:3.2.1.136]
K00134	AP	0.714286	0.136111	0.177732	T4F_KO_P	QF	glyceraldehyde 3-phosphate dehydrogenase [EC:1.2.1.12]
K00134	SDR	0.942857	0.0166667	0.210895	T4F_KO_P	QF	glyceraldehyde 3-phosphate dehydrogenase [EC:1.2.1.12]
K00134	AP	0.142857	0.802778	1	T4F_KO_P	Xun	glyceraldehyde 3-phosphate dehydrogenase [EC:1.2.1.12]
K00134	SDR	0.257143	0.658333	1	T4F_KO_P	Xun	glyceraldehyde 3-phosphate dehydrogenase [EC:1.2.1.12]
K11389	AP	0.485714	0.355556	1	T4F_KO_P	Xun	glyceraldehyde-3-phosphate dehydrogenase (ferredoxin) [EC:1.2.7.6]
K11389	SDR	0.428571	0.419444	1	T4F_KO_P	Xun	glyceraldehyde-3-phosphate dehydrogenase (ferredoxin) [EC:1.2.7.6]
K00150	AP	0.885714	0.0333333	0.121073	T4F_KO_P	QF	glyceraldehyde-3-phosphate dehydrogenase (NAD(P)) [EC:1.2.1.59]
K00150	SDR	0.6	0.241667	0.309177	T4F_KO_P	QF	glyceraldehyde-3-phosphate dehydrogenase (NAD(P)) [EC:1.2.1.59]
K00150	AP	-0.142857	0.802778	1	T4F_KO_P	Xun	glyceraldehyde-3-phosphate dehydrogenase (NAD(P)) [EC:1.2.1.59]
K00150	SDR	-0.257143	0.658333	1	T4F_KO_P	Xun	glyceraldehyde-3-phosphate dehydrogenase (NAD(P)) [EC:1.2.1.59]
K00131	AP	-0.714286	0.136111	0.177732	T4F_KO_P	QF	glyceraldehyde-3-phosphate dehydrogenase (NADP) [EC:1.2.1.9]
K00131	SDR	-0.942857	0.0166667	0.210895	T4F_KO_P	QF	glyceraldehyde-3-phosphate dehydrogenase (NADP) [EC:1.2.1.9]
K00131	AP	0.257143	0.658333	1	T4F_KO_P	Xun	glyceraldehyde-3-phosphate dehydrogenase (NADP) [EC:1.2.1.9]
K00131	SDR	0.371429	0.497222	1	T4F_KO_P	Xun	glyceraldehyde-3-phosphate dehydrogenase (NADP) [EC:1.2.1.9]
K00096	AP	-0.885714	0.0333333	0.121073	T4F_KO_P	QF	glycerol-1-phosphate dehydrogenase [NAD(P)] [EC:1.1.1.261]
K00096	SDR	-0.485714	0.355556	0.419237	T4F_KO_P	QF	glycerol-1-phosphate dehydrogenase [NAD(P)] [EC:1.1.1.261]
K00096	AP	0.714286	0.136111	1	T4F_KO_P	Xun	glycerol-1-phosphate dehydrogenase [NAD(P)] [EC:1.1.1.261]
K00096	SDR	0.657143	0.175	1	T4F_KO_P	Xun	glycerol-1-phosphate dehydrogenase [NAD(P)] [EC:1.1.1.261]
K03621	AP	0.828571	0.0583333	0.126256	T4F_KO_P	QF	glycerol-3-phosphate acyltransferase PlsX [EC:2.3.1.15]
K03621	SDR	0.771429	0.102778	0.210895	T4F_KO_P	QF	glycerol-3-phosphate acyltransferase PlsX [EC:2.3.1.15]
K03621	AP	0.257143	0.658333	1	T4F_KO_P	Xun	glycerol-3-phosphate acyltransferase PlsX [EC:2.3.1.15]
K03621	SDR	0.2	0.713889	1	T4F_KO_P	Xun	glycerol-3-phosphate acyltransferase PlsX [EC:2.3.1.15]
K08591	AP	0.771429	0.102778	0.152478	T4F_KO_P	QF	glycerol-3-phosphate acyltransferase PlsY [EC:2.3.1.15]
K08591	SDR	0.828571	0.0583333	0.210895	T4F_KO_P	QF	glycerol-3-phosphate acyltransferase PlsY [EC:2.3.1.15]
K08591	AP	0.257143	0.658333	1	T4F_KO_P	Xun	glycerol-3-phosphate acyltransferase PlsY [EC:2.3.1.15]
K08591	SDR	0.2	0.713889	1	T4F_KO_P	Xun	glycerol-3-phosphate acyltransferase PlsY [EC:2.3.1.15]
K00980	AP	-0.885714	0.0333333	0.121073	T4F_KO_P	QF	glycerol-3-phosphate cytidylyltransferase [EC:2.7.7.39]
K00980	SDR	-0.6	0.241667	0.309177	T4F_KO_P	QF	glycerol-3-phosphate cytidylyltransferase [EC:2.7.7.39]
K00980	AP	0.428571	0.419444	1	T4F_KO_P	Xun	glycerol-3-phosphate cytidylyltransferase [EC:2.7.7.39]
K00980	SDR	0.485714	0.355556	1	T4F_KO_P	Xun	glycerol-3-phosphate cytidylyltransferase [EC:2.7.7.39]
K00057	AP	0.942857	0.0166667	0.0940476	T4F_KO_P	QF	glycerol-3-phosphate dehydrogenase (NAD(P)+) [EC:1.1.1.94]
K00057	SDR	0.657143	0.175	0.260849	T4F_KO_P	QF	glycerol-3-phosphate dehydrogenase (NAD(P)+) [EC:1.1.1.94]
K00057	AP	-0.0285714	1	1	T4F_KO_P	Xun	glycerol-3-phosphate dehydrogenase (NAD(P)+) [EC:1.1.1.94]
K00057	SDR	-0.0857143	0.919444	1	T4F_KO_P	Xun	glycerol-3-phosphate dehydrogenase (NAD(P)+) [EC:1.1.1.94]
K00111	AP	0.828571	0.0583333	0.126256	T4F_KO_P	QF	glycerol-3-phosphate dehydrogenase [EC:1.1.5.3]
K00111	SDR	0.771429	0.102778	0.210895	T4F_KO_P	QF	glycerol-3-phosphate dehydrogenase [EC:1.1.5.3]
K00111	AP	0.142857	0.802778	1	T4F_KO_P	Xun	glycerol-3-phosphate dehydrogenase [EC:1.1.5.3]
K00111	SDR	0.257143	0.658333	1	T4F_KO_P	Xun	glycerol-3-phosphate dehydrogenase [EC:1.1.5.3]
K00112	AP	0.314286	0.563889	0.627426	T4F_KO_P	QF	glycerol-3-phosphate dehydrogenase subunit B [EC:1.1.5.3]
K00112	SDR	0.0285714	1	1	T4F_KO_P	QF	glycerol-3-phosphate dehydrogenase subunit B [EC:1.1.5.3]
K00112	AP	0.142857	0.802778	1	T4F_KO_P	Xun	glycerol-3-phosphate dehydrogenase subunit B [EC:1.1.5.3]
K00112	SDR	0.0857143	0.919444	1	T4F_KO_P	Xun	glycerol-3-phosphate dehydrogenase subunit B [EC:1.1.5.3]
K00113	AP	-0.428571	0.419444	0.483739	T4F_KO_P	QF	glycerol-3-phosphate dehydrogenase subunit C [EC:1.1.5.3]
K00113	SDR	-0.314286	0.563889	0.623038	T4F_KO_P	QF	glycerol-3-phosphate dehydrogenase subunit C [EC:1.1.5.3]
K00113	AP	-0.142857	0.802778	1	T4F_KO_P	Xun	glycerol-3-phosphate dehydrogenase subunit C [EC:1.1.5.3]
K00113	SDR	-0.0285714	1	1	T4F_KO_P	Xun	glycerol-3-phosphate dehydrogenase subunit C [EC:1.1.5.3]
K00631	AP	0.885714	0.0333333	0.121073	T4F_KO_P	QF	glycerol-3-phosphate O-acyltransferase [EC:2.3.1.15]
K00631	SDR	0.6	0.241667	0.309177	T4F_KO_P	QF	glycerol-3-phosphate O-acyltransferase [EC:2.3.1.15]
K00631	AP	0.0857143	0.919444	1	T4F_KO_P	Xun	glycerol-3-phosphate O-acyltransferase [EC:2.3.1.15]
K00631	SDR	0.0285714	1	1	T4F_KO_P	Xun	glycerol-3-phosphate O-acyltransferase [EC:2.3.1.15]
K01126	AP	0.6	0.241667	0.292593	T4F_KO_P	QF	glycerophosphoryl diester phosphodiesterase [EC:3.1.4.46]
K01126	SDR	1	0.00277778	0.210895	T4F_KO_P	QF	glycerophosphoryl diester phosphodiesterase [EC:3.1.4.46]
K01126	AP	0.142857	0.802778	1	T4F_KO_P	Xun	glycerophosphoryl diester phosphodiesterase [EC:3.1.4.46]
K01126	SDR	0.0285714	1	1	T4F_KO_P	Xun	glycerophosphoryl diester phosphodiesterase [EC:3.1.4.46]
K06155	AP	-0.142857	0.802778	0.874751	T4F_KO_P	QF	Gnt-I system high-affinity gluconate transporter
K06155	SDR	-0.771429	0.102778	0.210895	T4F_KO_P	QF	Gnt-I system high-affinity gluconate transporter
K06155	AP	-0.2	0.713889	1	T4F_KO_P	Xun	Gnt-I system high-affinity gluconate transporter
K06155	SDR	-0.257143	0.658333	1	T4F_KO_P	Xun	Gnt-I system high-affinity gluconate transporter
K06156	AP	-0.142857	0.802778	0.874751	T4F_KO_P	QF	Gnt-I system low-affinity gluconate transporter
K06156	SDR	-0.428571	0.419444	0.490905	T4F_KO_P	QF	Gnt-I system low-affinity gluconate transporter
K06156	AP	0.0857143	0.919444	1	T4F_KO_P	Xun	Gnt-I system low-affinity gluconate transporter
K06156	SDR	0.257143	0.658333	1	T4F_KO_P	Xun	Gnt-I system low-affinity gluconate transporter
K11476	AP	-0.885714	0.0333333	0.121073	T4F_KO_P	QF	GntR family transcriptional regulator, gluconate operon transcriptional repressor
K11476	SDR	-0.771429	0.102778	0.210895	T4F_KO_P	QF	GntR family transcriptional regulator, gluconate operon transcriptional repressor
K11476	AP	0.428571	0.419444	1	T4F_KO_P	Xun	GntR family transcriptional regulator, gluconate operon transcriptional repressor
K11476	SDR	0.485714	0.355556	1	T4F_KO_P	Xun	GntR family transcriptional regulator, gluconate operon transcriptional repressor
K02043	AP	0.771429	0.102778	0.152478	T4F_KO_P	QF	GntR family transcriptional regulator, phosphonate transport system regulatory protein
K02043	SDR	0.828571	0.0583333	0.210895	T4F_KO_P	QF	GntR family transcriptional regulator, phosphonate transport system regulatory protein
K02043	AP	0.371429	0.497222	1	T4F_KO_P	Xun	GntR family transcriptional regulator, phosphonate transport system regulatory protein
K02043	SDR	0.314286	0.563889	1	T4F_KO_P	Xun	GntR family transcriptional regulator, phosphonate transport system regulatory protein
K11475	AP	0.771429	0.102778	0.16087	T4F_KO_St	QF	GntR family transcriptional regulator, vanillate catabolism transcriptional regulator
K11475	SDR	0.714286	0.136111	0.386667	T4F_KO_St	QF	GntR family transcriptional regulator, vanillate catabolism transcriptional regulator
K11475	AP	0.0857143	0.919444	0.95942	T4F_KO_St	Xun	GntR family transcriptional regulator, vanillate catabolism transcriptional regulator
K11475	SDR	0.257143	0.658333	1	T4F_KO_St	Xun	GntR family transcriptional regulator, vanillate catabolism transcriptional regulator
K01139	AP	0.942857	0.0166667	0.0940476	T4F_KO_P	QF	guanosine-3',5'-bis(diphosphate) 3'-pyrophosphohydrolase [EC:3.1.7.2]
K01139	SDR	0.542857	0.297222	0.358482	T4F_KO_P	QF	guanosine-3',5'-bis(diphosphate) 3'-pyrophosphohydrolase [EC:3.1.7.2]
K01139	AP	0.0857143	0.919444	1	T4F_KO_P	Xun	guanosine-3',5'-bis(diphosphate) 3'-pyrophosphohydrolase [EC:3.1.7.2]
K01139	SDR	0.0285714	1	1	T4F_KO_P	Xun	guanosine-3',5'-bis(diphosphate) 3'-pyrophosphohydrolase [EC:3.1.7.2]
K00805	AP	-0.885714	0.0333333	0.121073	T4F_KO_P	QF	heptaprenyl diphosphate synthase [EC:2.5.1.30]
K00805	SDR	-0.6	0.241667	0.309177	T4F_KO_P	QF	heptaprenyl diphosphate synthase [EC:2.5.1.30]
K00805	AP	0.142857	0.802778	1	T4F_KO_P	Xun	heptaprenyl diphosphate synthase [EC:2.5.1.30]
K00805	SDR	0.257143	0.658333	1	T4F_KO_P	Xun	heptaprenyl diphosphate synthase [EC:2.5.1.30]
K03082	AP	-0.828571	0.0583333	0.126256	T4F_KO_P	QF	hexulose-6-phosphate isomerase [EC:5.-.-.-]
K03082	SDR	-0.6	0.241667	0.309177	T4F_KO_P	QF	hexulose-6-phosphate isomerase [EC:5.-.-.-]
K03082	AP	-0.0857143	0.919444	1	T4F_KO_P	Xun	hexulose-6-phosphate isomerase [EC:5.-.-.-]
K03082	SDR	-0.257143	0.658333	1	T4F_KO_P	Xun	hexulose-6-phosphate isomerase [EC:5.-.-.-]
K16321	AP	-0.0857143	0.919444	0.931232	T4F_KO_P	QF	high-affinity gluconate transporter
K16321	SDR	-0.257143	0.658333	0.712443	T4F_KO_P	QF	high-affinity gluconate transporter
K16321	AP	-0.2	0.713889	1	T4F_KO_P	Xun	high-affinity gluconate transporter
K16321	SDR	-0.257143	0.658333	1	T4F_KO_P	Xun	high-affinity gluconate transporter
K04486	AP	-0.942857	0.0166667	0.0940476	T4F_KO_P	QF	histidinol-phosphatase (PHP family) [EC:3.1.3.15]
K04486	SDR	-0.657143	0.175	0.260849	T4F_KO_P	QF	histidinol-phosphatase (PHP family) [EC:3.1.3.15]
K04486	AP	-0.0285714	1	1	T4F_KO_P	Xun	histidinol-phosphatase (PHP family) [EC:3.1.3.15]
K04486	SDR	0.142857	0.802778	1	T4F_KO_P	Xun	histidinol-phosphatase (PHP family) [EC:3.1.3.15]
K05602	AP	-0.0857143	0.919444	0.931232	T4F_KO_P	QF	histidinol-phosphatase [EC:3.1.3.15]
K05602	SDR	0.657143	0.175	0.260849	T4F_KO_P	QF	histidinol-phosphatase [EC:3.1.3.15]
K05602	AP	-0.142857	0.802778	1	T4F_KO_P	Xun	histidinol-phosphatase [EC:3.1.3.15]
K05602	SDR	-0.257143	0.658333	1	T4F_KO_P	Xun	histidinol-phosphatase [EC:3.1.3.15]
K00817	AP	0.828571	0.0583333	0.126256	T4F_KO_P	QF	histidinol-phosphate aminotransferase [EC:2.6.1.9]
K00817	SDR	0.771429	0.102778	0.210895	T4F_KO_P	QF	histidinol-phosphate aminotransferase [EC:2.6.1.9]
K00817	AP	0.0857143	0.919444	1	T4F_KO_P	Xun	histidinol-phosphate aminotransferase [EC:2.6.1.9]
K00817	SDR	0.0285714	1	1	T4F_KO_P	Xun	histidinol-phosphate aminotransferase [EC:2.6.1.9]
K11938	AP	-0.771429	0.102778	0.152478	T4F_KO_P	QF	HMP-PP phosphatase [EC:3.6.1.-]
K11938	SDR	-0.714286	0.136111	0.245778	T4F_KO_P	QF	HMP-PP phosphatase [EC:3.6.1.-]
K11938	AP	0.6	0.241667	1	T4F_KO_P	Xun	HMP-PP phosphatase [EC:3.6.1.-]
K11938	SDR	0.542857	0.297222	1	T4F_KO_P	Xun	HMP-PP phosphatase [EC:3.6.1.-]
K14153	AP	0.2	0.713889	0.786024	T4F_KO_P	QF	hydroxymethylpyrimidine kinase / phosphomethylpyrimidine kinase / thiamine-phosphate diphosphorylase [EC:2.7.1.49 2.7.4.7 2.5.1.3]
K14153	SDR	-0.542857	0.297222	0.358482	T4F_KO_P	QF	hydroxymethylpyrimidine kinase / phosphomethylpyrimidine kinase / thiamine-phosphate diphosphorylase [EC:2.7.1.49 2.7.4.7 2.5.1.3]
K14153	AP	0.0857143	0.919444	1	T4F_KO_P	Xun	hydroxymethylpyrimidine kinase / phosphomethylpyrimidine kinase / thiamine-phosphate diphosphorylase [EC:2.7.1.49 2.7.4.7 2.5.1.3]
K14153	SDR	-0.2	0.713889	1	T4F_KO_P	Xun	hydroxymethylpyrimidine kinase / phosphomethylpyrimidine kinase / thiamine-phosphate diphosphorylase [EC:2.7.1.49 2.7.4.7 2.5.1.3]
K01089	AP	0.657143	0.175	0.220319	T4F_KO_P	QF	imidazoleglycerol-phosphate dehydratase / histidinol-phosphatase [EC:4.2.1.19 3.1.3.15]
K01089	SDR	0.371429	0.497222	0.563162	T4F_KO_P	QF	imidazoleglycerol-phosphate dehydratase / histidinol-phosphatase [EC:4.2.1.19 3.1.3.15]
K01089	AP	0.142857	0.802778	1	T4F_KO_P	Xun	imidazoleglycerol-phosphate dehydratase / histidinol-phosphatase [EC:4.2.1.19 3.1.3.15]
K01089	SDR	0.0857143	0.919444	1	T4F_KO_P	Xun	imidazoleglycerol-phosphate dehydratase / histidinol-phosphatase [EC:4.2.1.19 3.1.3.15]
K01693	AP	0.771429	0.102778	0.152478	T4F_KO_P	QF	imidazoleglycerol-phosphate dehydratase [EC:4.2.1.19]
K01693	SDR	0.828571	0.0583333	0.210895	T4F_KO_P	QF	imidazoleglycerol-phosphate dehydratase [EC:4.2.1.19]
K01693	AP	0.314286	0.563889	1	T4F_KO_P	Xun	imidazoleglycerol-phosphate dehydratase [EC:4.2.1.19]
K01693	SDR	0.371429	0.497222	1	T4F_KO_P	Xun	imidazoleglycerol-phosphate dehydratase [EC:4.2.1.19]
K13498	AP	-0.942857	0.0166667	0.0940476	T4F_KO_P	QF	indole-3-glycerol phosphate synthase / phosphoribosylanthranilate isomerase [EC:4.1.1.48 5.3.1.24]
K13498	SDR	-0.714286	0.136111	0.245778	T4F_KO_P	QF	indole-3-glycerol phosphate synthase / phosphoribosylanthranilate isomerase [EC:4.1.1.48 5.3.1.24]
K13498	AP	0.0857143	0.919444	1	T4F_KO_P	Xun	indole-3-glycerol phosphate synthase / phosphoribosylanthranilate isomerase [EC:4.1.1.48 5.3.1.24]
K13498	SDR	0.257143	0.658333	1	T4F_KO_P	Xun	indole-3-glycerol phosphate synthase / phosphoribosylanthranilate isomerase [EC:4.1.1.48 5.3.1.24]
K01609	AP	0.771429	0.102778	0.152478	T4F_KO_P	QF	indole-3-glycerol phosphate synthase [EC:4.1.1.48]
K01609	SDR	0.828571	0.0583333	0.210895	T4F_KO_P	QF	indole-3-glycerol phosphate synthase [EC:4.1.1.48]
K01609	AP	0.0857143	0.919444	1	T4F_KO_P	Xun	indole-3-glycerol phosphate synthase [EC:4.1.1.48]
K01609	SDR	0.0285714	1	1	T4F_KO_P	Xun	indole-3-glycerol phosphate synthase [EC:4.1.1.48]
K03306	AP	0.771429	0.102778	0.152478	T4F_KO_P	QF	inorganic phosphate transporter, PiT family
K03306	SDR	0.657143	0.175	0.260849	T4F_KO_P	QF	inorganic phosphate transporter, PiT family
K03306	AP	0.314286	0.563889	1	T4F_KO_P	Xun	inorganic phosphate transporter, PiT family
K03306	SDR	0.371429	0.497222	1	T4F_KO_P	Xun	inorganic phosphate transporter, PiT family
K01507	AP	0.942857	0.0166667	0.0940476	T4F_KO_P	QF	inorganic pyrophosphatase [EC:3.6.1.1]
K01507	SDR	0.657143	0.175	0.260849	T4F_KO_P	QF	inorganic pyrophosphatase [EC:3.6.1.1]
K01507	AP	0.0857143	0.919444	1	T4F_KO_P	Xun	inorganic pyrophosphatase [EC:3.6.1.1]
K01507	SDR	0.0285714	1	1	T4F_KO_P	Xun	inorganic pyrophosphatase [EC:3.6.1.1]
K00906	AP	-0.0857143	0.919444	0.931232	T4F_KO_P	QF	isocitrate dehydrogenase kinase/phosphatase [EC:2.7.11.5 3.1.3.-]
K00906	SDR	0.142857	0.802778	0.839993	T4F_KO_P	QF	isocitrate dehydrogenase kinase/phosphatase [EC:2.7.11.5 3.1.3.-]
K00906	AP	0.0857143	0.919444	1	T4F_KO_P	Xun	isocitrate dehydrogenase kinase/phosphatase [EC:2.7.11.5 3.1.3.-]
K00906	SDR	0.0285714	1	1	T4F_KO_P	Xun	isocitrate dehydrogenase kinase/phosphatase [EC:2.7.11.5 3.1.3.-]
K01823	AP	-0.885714	0.0333333	0.121073	T4F_KO_P	QF	isopentenyl-diphosphate delta-isomerase [EC:5.3.3.2]
K01823	SDR	-0.6	0.241667	0.309177	T4F_KO_P	QF	isopentenyl-diphosphate delta-isomerase [EC:5.3.3.2]
K01823	AP	0.485714	0.355556	1	T4F_KO_P	Xun	isopentenyl-diphosphate delta-isomerase [EC:5.3.3.2]
K01823	SDR	0.428571	0.419444	1	T4F_KO_P	Xun	isopentenyl-diphosphate delta-isomerase [EC:5.3.3.2]
K15987	AP	0.771429	0.102778	0.152478	T4F_KO_P	QF	K(+)-stimulated pyrophosphate-energized sodium pump [EC:3.6.1.1]
K15987	SDR	0.828571	0.0583333	0.210895	T4F_KO_P	QF	K(+)-stimulated pyrophosphate-energized sodium pump [EC:3.6.1.1]
K15987	AP	0.0857143	0.919444	1	T4F_KO_P	Xun	K(+)-stimulated pyrophosphate-energized sodium pump [EC:3.6.1.1]
K15987	SDR	0.0285714	1	1	T4F_KO_P	Xun	K(+)-stimulated pyrophosphate-energized sodium pump [EC:3.6.1.1]
K06145	AP	0.828571	0.0583333	0.126256	T4F_KO_P	QF	LacI family transcriptional regulator, gluconate utilization system Gnt-I transcriptional repressor
K06145	SDR	0.771429	0.102778	0.210895	T4F_KO_P	QF	LacI family transcriptional regulator, gluconate utilization system Gnt-I transcriptional repressor
K06145	AP	0.314286	0.563889	1	T4F_KO_P	Xun	LacI family transcriptional regulator, gluconate utilization system Gnt-I transcriptional repressor
K06145	SDR	0.371429	0.497222	1	T4F_KO_P	Xun	LacI family transcriptional regulator, gluconate utilization system Gnt-I transcriptional repressor
K06146	AP	-0.0857143	0.919444	0.931232	T4F_KO_P	QF	LacI family transcriptional regulator, gluconate utilization system Gnt-II transcriptional activator
K06146	SDR	-0.257143	0.658333	0.712443	T4F_KO_P	QF	LacI family transcriptional regulator, gluconate utilization system Gnt-II transcriptional activator
K06146	AP	-0.314286	0.563889	1	T4F_KO_P	Xun	LacI family transcriptional regulator, gluconate utilization system Gnt-II transcriptional activator
K06146	SDR	-0.371429	0.497222	1	T4F_KO_P	Xun	LacI family transcriptional regulator, gluconate utilization system Gnt-II transcriptional activator
K03476	AP	-0.542857	0.297222	0.354423	T4F_KO_P	QF	L-ascorbate 6-phosphate lactonase [EC:3.1.1.-]
K03476	SDR	-0.0857143	0.919444	0.925301	T4F_KO_P	QF	L-ascorbate 6-phosphate lactonase [EC:3.1.1.-]
K03476	AP	-0.485714	0.355556	1	T4F_KO_P	Xun	L-ascorbate 6-phosphate lactonase [EC:3.1.1.-]
K03476	SDR	-0.6	0.241667	1	T4F_KO_P	Xun	L-ascorbate 6-phosphate lactonase [EC:3.1.1.-]
K01628	AP	0.771429	0.102778	0.152478	T4F_KO_P	QF	L-fuculose-phosphate aldolase [EC:4.1.2.17]
K01628	SDR	0.714286	0.136111	0.245778	T4F_KO_P	QF	L-fuculose-phosphate aldolase [EC:4.1.2.17]
K01628	AP	0.142857	0.802778	1	T4F_KO_P	Xun	L-fuculose-phosphate aldolase [EC:4.1.2.17]
K01628	SDR	0.257143	0.658333	1	T4F_KO_P	Xun	L-fuculose-phosphate aldolase [EC:4.1.2.17]
K12978	AP	0.771429	0.102778	0.152478	T4F_KO_P	QF	lipid A 4'-phosphatase [EC:3.1.3.-]
K12978	SDR	0.828571	0.0583333	0.210895	T4F_KO_P	QF	lipid A 4'-phosphatase [EC:3.1.3.-]
K12978	AP	0.0857143	0.919444	1	T4F_KO_P	Xun	lipid A 4'-phosphatase [EC:3.1.3.-]
K12978	SDR	0.0285714	1	1	T4F_KO_P	Xun	lipid A 4'-phosphatase [EC:3.1.3.-]
K16322	AP	-0.771429	0.102778	0.152478	T4F_KO_P	QF	low-affinity inorganic phosphate transporter
K16322	SDR	-0.828571	0.0583333	0.210895	T4F_KO_P	QF	low-affinity inorganic phosphate transporter
K16322	AP	0.0857143	0.919444	1	T4F_KO_P	Xun	low-affinity inorganic phosphate transporter
K16322	SDR	0.0285714	1	1	T4F_KO_P	Xun	low-affinity inorganic phosphate transporter
K03079	AP	-0.0857143	0.919444	0.931232	T4F_KO_P	QF	L-ribulose-5-phosphate 3-epimerase [EC:5.1.3.22]
K03079	SDR	-0.371429	0.497222	0.563162	T4F_KO_P	QF	L-ribulose-5-phosphate 3-epimerase [EC:5.1.3.22]
K03079	AP	-0.2	0.713889	1	T4F_KO_P	Xun	L-ribulose-5-phosphate 3-epimerase [EC:5.1.3.22]
K03079	SDR	-0.257143	0.658333	1	T4F_KO_P	Xun	L-ribulose-5-phosphate 3-epimerase [EC:5.1.3.22]
K01786	AP	-0.942857	0.0166667	0.0940476	T4F_KO_P	QF	L-ribulose-5-phosphate 4-epimerase [EC:5.1.3.4]
K01786	SDR	-0.542857	0.297222	0.358482	T4F_KO_P	QF	L-ribulose-5-phosphate 4-epimerase [EC:5.1.3.4]
K03077	AP	-0.828571	0.0583333	0.126256	T4F_KO_P	QF	L-ribulose-5-phosphate 4-epimerase [EC:5.1.3.4]
K03077	SDR	-0.771429	0.102778	0.210895	T4F_KO_P	QF	L-ribulose-5-phosphate 4-epimerase [EC:5.1.3.4]
K03080	AP	0.0857143	0.919444	0.931232	T4F_KO_P	QF	L-ribulose-5-phosphate 4-epimerase [EC:5.1.3.4]
K03080	SDR	-0.542857	0.297222	0.358482	T4F_KO_P	QF	L-ribulose-5-phosphate 4-epimerase [EC:5.1.3.4]
K01786	AP	0.485714	0.355556	1	T4F_KO_P	Xun	L-ribulose-5-phosphate 4-epimerase [EC:5.1.3.4]
K01786	SDR	0.371429	0.497222	1	T4F_KO_P	Xun	L-ribulose-5-phosphate 4-epimerase [EC:5.1.3.4]
K03077	AP	0.6	0.241667	1	T4F_KO_P	Xun	L-ribulose-5-phosphate 4-epimerase [EC:5.1.3.4]
K03077	SDR	0.542857	0.297222	1	T4F_KO_P	Xun	L-ribulose-5-phosphate 4-epimerase [EC:5.1.3.4]
K03080	AP	-0.257143	0.658333	1	T4F_KO_P	Xun	L-ribulose-5-phosphate 4-epimerase [EC:5.1.3.4]
K03080	SDR	0.0285714	1	1	T4F_KO_P	Xun	L-ribulose-5-phosphate 4-epimerase [EC:5.1.3.4]
K01232	AP	-0.885714	0.0333333	0.121073	T4F_KO_P	QF	maltose-6'-phosphate glucosidase [EC:3.2.1.122]
K01232	SDR	-0.6	0.241667	0.309177	T4F_KO_P	QF	maltose-6'-phosphate glucosidase [EC:3.2.1.122]
K01232	AP	-0.942857	0.0166667	0.06	T4F_KO_St	QF	maltose-6'-phosphate glucosidase [EC:3.2.1.122]
K01232	SDR	-0.657143	0.175	0.386667	T4F_KO_St	QF	maltose-6'-phosphate glucosidase [EC:3.2.1.122]
K01232	AP	0.485714	0.355556	1	T4F_KO_P	Xun	maltose-6'-phosphate glucosidase [EC:3.2.1.122]
K01232	SDR	0.428571	0.419444	1	T4F_KO_P	Xun	maltose-6'-phosphate glucosidase [EC:3.2.1.122]
K01232	AP	-0.0857143	0.919444	0.95942	T4F_KO_St	Xun	maltose-6'-phosphate glucosidase [EC:3.2.1.122]
K01232	SDR	-0.0285714	1	1	T4F_KO_St	Xun	maltose-6'-phosphate glucosidase [EC:3.2.1.122]
K15986	AP	-0.885714	0.0333333	0.121073	T4F_KO_P	QF	manganese-dependent inorganic pyrophosphatase [EC:3.6.1.1]
K15986	SDR	-0.6	0.241667	0.309177	T4F_KO_P	QF	manganese-dependent inorganic pyrophosphatase [EC:3.6.1.1]
K15986	AP	0.542857	0.297222	1	T4F_KO_P	Xun	manganese-dependent inorganic pyrophosphatase [EC:3.6.1.1]
K15986	SDR	0.6	0.241667	1	T4F_KO_P	Xun	manganese-dependent inorganic pyrophosphatase [EC:3.6.1.1]
K00009	AP	-0.942857	0.0166667	0.0940476	T4F_KO_P	QF	mannitol-1-phosphate 5-dehydrogenase [EC:1.1.1.17]
K00009	SDR	-0.657143	0.175	0.260849	T4F_KO_P	QF	mannitol-1-phosphate 5-dehydrogenase [EC:1.1.1.17]
K00009	AP	-0.0285714	1	1	T4F_KO_P	Xun	mannitol-1-phosphate 5-dehydrogenase [EC:1.1.1.17]
K00009	SDR	-0.0857143	0.919444	1	T4F_KO_P	Xun	mannitol-1-phosphate 5-dehydrogenase [EC:1.1.1.17]
K16011	AP	0.714286	0.136111	0.177732	T4F_KO_P	QF	mannose-1-phosphate guanylyltransferase / mannose-6-phosphate isomerase [EC:2.7.7.13 5.3.1.8]
K16011	SDR	0.771429	0.102778	0.210895	T4F_KO_P	QF	mannose-1-phosphate guanylyltransferase / mannose-6-phosphate isomerase [EC:2.7.7.13 5.3.1.8]
K16011	AP	0.0285714	1	1	T4F_KO_P	Xun	mannose-1-phosphate guanylyltransferase / mannose-6-phosphate isomerase [EC:2.7.7.13 5.3.1.8]
K16011	SDR	0.0857143	0.919444	1	T4F_KO_P	Xun	mannose-1-phosphate guanylyltransferase / mannose-6-phosphate isomerase [EC:2.7.7.13 5.3.1.8]
K00966	AP	0.771429	0.102778	0.152478	T4F_KO_P	QF	mannose-1-phosphate guanylyltransferase [EC:2.7.7.13]
K00966	SDR	0.828571	0.0583333	0.210895	T4F_KO_P	QF	mannose-1-phosphate guanylyltransferase [EC:2.7.7.13]
K00971	AP	0.828571	0.0583333	0.126256	T4F_KO_P	QF	mannose-1-phosphate guanylyltransferase [EC:2.7.7.13]
K00971	SDR	0.771429	0.102778	0.210895	T4F_KO_P	QF	mannose-1-phosphate guanylyltransferase [EC:2.7.7.13]
K00966	AP	0.142857	0.802778	1	T4F_KO_P	Xun	mannose-1-phosphate guanylyltransferase [EC:2.7.7.13]
K00966	SDR	0.257143	0.658333	1	T4F_KO_P	Xun	mannose-1-phosphate guanylyltransferase [EC:2.7.7.13]
K00971	AP	0.257143	0.658333	1	T4F_KO_P	Xun	mannose-1-phosphate guanylyltransferase [EC:2.7.7.13]
K00971	SDR	0.142857	0.802778	1	T4F_KO_P	Xun	mannose-1-phosphate guanylyltransferase [EC:2.7.7.13]
K01809	AP	0.771429	0.102778	0.152478	T4F_KO_P	QF	mannose-6-phosphate isomerase [EC:5.3.1.8]
K01809	SDR	0.828571	0.0583333	0.210895	T4F_KO_P	QF	mannose-6-phosphate isomerase [EC:5.3.1.8]
K01809	AP	0.142857	0.802778	1	T4F_KO_P	Xun	mannose-6-phosphate isomerase [EC:5.3.1.8]
K01809	SDR	0.0285714	1	1	T4F_KO_P	Xun	mannose-6-phosphate isomerase [EC:5.3.1.8]
K07026	AP	-0.257143	0.658333	0.729942	T4F_KO_P	QF	mannosyl-3-phosphoglycerate phosphatase [EC:3.1.3.70]
K07026	SDR	0.257143	0.658333	0.712443	T4F_KO_P	QF	mannosyl-3-phosphoglycerate phosphatase [EC:3.1.3.70]
K07026	AP	0.0857143	0.919444	1	T4F_KO_P	Xun	mannosyl-3-phosphoglycerate phosphatase [EC:3.1.3.70]
K07026	SDR	0.257143	0.658333	1	T4F_KO_P	Xun	mannosyl-3-phosphoglycerate phosphatase [EC:3.1.3.70]
K13058	AP	0.771429	0.102778	0.152478	T4F_KO_P	QF	mannosylfructose-phosphate synthase [EC:2.4.1.246]
K13058	SDR	0.828571	0.0583333	0.210895	T4F_KO_P	QF	mannosylfructose-phosphate synthase [EC:2.4.1.246]
K13058	AP	0.0857143	0.919444	1	T4F_KO_P	Xun	mannosylfructose-phosphate synthase [EC:2.4.1.246]
K13058	SDR	0.0285714	1	1	T4F_KO_P	Xun	mannosylfructose-phosphate synthase [EC:2.4.1.246]
K15973	AP	-0.771429	0.102778	0.16087	T4F_KO_St	QF	MarR family transcriptional regulator, 2-MHQ and catechol-resistance regulon repressor
K15973	SDR	-0.885714	0.0333333	0.386667	T4F_KO_St	QF	MarR family transcriptional regulator, 2-MHQ and catechol-resistance regulon repressor
K15973	AP	0.142857	0.802778	0.95942	T4F_KO_St	Xun	MarR family transcriptional regulator, 2-MHQ and catechol-resistance regulon repressor
K15973	SDR	0.257143	0.658333	1	T4F_KO_St	Xun	MarR family transcriptional regulator, 2-MHQ and catechol-resistance regulon repressor
K08963	AP	-0.485714	0.355556	0.416132	T4F_KO_P	QF	methylthioribose-1-phosphate isomerase [EC:5.3.1.23]
K08963	SDR	-0.257143	0.658333	0.712443	T4F_KO_P	QF	methylthioribose-1-phosphate isomerase [EC:5.3.1.23]
K08963	AP	0.257143	0.658333	1	T4F_KO_P	Xun	methylthioribose-1-phosphate isomerase [EC:5.3.1.23]
K08963	SDR	0.371429	0.497222	1	T4F_KO_P	Xun	methylthioribose-1-phosphate isomerase [EC:5.3.1.23]
K08964	AP	-0.542857	0.297222	0.354423	T4F_KO_P	QF	methylthioribulose-1-phosphate dehydratase [EC:4.2.1.109]
K08964	SDR	-0.485714	0.355556	0.419237	T4F_KO_P	QF	methylthioribulose-1-phosphate dehydratase [EC:4.2.1.109]
K08964	AP	0.0857143	0.919444	1	T4F_KO_P	Xun	methylthioribulose-1-phosphate dehydratase [EC:4.2.1.109]
K08964	SDR	0.0285714	1	1	T4F_KO_P	Xun	methylthioribulose-1-phosphate dehydratase [EC:4.2.1.109]
K08195	AP	0.714286	0.136111	0.192157	T4F_KO_St	QF	MFS transporter, AAHS family, 4-hydroxybenzoate transporter
K08195	SDR	0.6	0.241667	0.386667	T4F_KO_St	QF	MFS transporter, AAHS family, 4-hydroxybenzoate transporter
K08195	AP	-0.314286	0.563889	0.95942	T4F_KO_St	Xun	MFS transporter, AAHS family, 4-hydroxybenzoate transporter
K08195	SDR	-0.257143	0.658333	1	T4F_KO_St	Xun	MFS transporter, AAHS family, 4-hydroxybenzoate transporter
K05548	AP	-0.657143	0.175	0.237736	T4F_KO_St	QF	MFS transporter, AAHS family, benzoate transport protein
K05548	SDR	-0.942857	0.0166667	0.386667	T4F_KO_St	QF	MFS transporter, AAHS family, benzoate transport protein
K05548	AP	0.257143	0.658333	0.95942	T4F_KO_St	Xun	MFS transporter, AAHS family, benzoate transport protein
K05548	SDR	0.371429	0.497222	1	T4F_KO_St	Xun	MFS transporter, AAHS family, benzoate transport protein
K02445	AP	-0.885714	0.0333333	0.121073	T4F_KO_P	QF	MFS transporter, OPA family, glycerol-3-phosphate transporter
K02445	SDR	-0.771429	0.102778	0.210895	T4F_KO_P	QF	MFS transporter, OPA family, glycerol-3-phosphate transporter
K02445	AP	0.142857	0.802778	1	T4F_KO_P	Xun	MFS transporter, OPA family, glycerol-3-phosphate transporter
K02445	SDR	0.257143	0.658333	1	T4F_KO_P	Xun	MFS transporter, OPA family, glycerol-3-phosphate transporter
K07784	AP	-0.771429	0.102778	0.152478	T4F_KO_P	QF	MFS transporter, OPA family, hexose phosphate transport protein UhpT
K07784	SDR	-0.714286	0.136111	0.245778	T4F_KO_P	QF	MFS transporter, OPA family, hexose phosphate transport protein UhpT
K07784	AP	-0.0285714	1	1	T4F_KO_P	Xun	MFS transporter, OPA family, hexose phosphate transport protein UhpT
K07784	SDR	-0.0857143	0.919444	1	T4F_KO_P	Xun	MFS transporter, OPA family, hexose phosphate transport protein UhpT
K07783	AP	-0.0857143	0.919444	0.931232	T4F_KO_P	QF	MFS transporter, OPA family, sugar phosphate sensor protein UhpC
K07783	SDR	-0.828571	0.0583333	0.210895	T4F_KO_P	QF	MFS transporter, OPA family, sugar phosphate sensor protein UhpC
K07783	AP	0.142857	0.802778	1	T4F_KO_P	Xun	MFS transporter, OPA family, sugar phosphate sensor protein UhpC
K07783	SDR	0.0857143	0.919444	1	T4F_KO_P	Xun	MFS transporter, OPA family, sugar phosphate sensor protein UhpC
K08176	AP	0.771429	0.102778	0.152478	T4F_KO_P	QF	MFS transporter, PHS family, inorganic phosphate transporter
K08176	SDR	0.828571	0.0583333	0.210895	T4F_KO_P	QF	MFS transporter, PHS family, inorganic phosphate transporter
K08176	AP	0.0857143	0.919444	1	T4F_KO_P	Xun	MFS transporter, PHS family, inorganic phosphate transporter
K08176	SDR	0.0285714	1	1	T4F_KO_P	Xun	MFS transporter, PHS family, inorganic phosphate transporter
K01092	AP	0.771429	0.102778	0.152478	T4F_KO_P	QF	myo-inositol-1(or 4)-monophosphatase [EC:3.1.3.25]
K01092	SDR	0.828571	0.0583333	0.210895	T4F_KO_P	QF	myo-inositol-1(or 4)-monophosphatase [EC:3.1.3.25]
K01092	AP	0.0857143	0.919444	1	T4F_KO_P	Xun	myo-inositol-1(or 4)-monophosphatase [EC:3.1.3.25]
K01092	SDR	0.0285714	1	1	T4F_KO_P	Xun	myo-inositol-1(or 4)-monophosphatase [EC:3.1.3.25]
K01858	AP	0.828571	0.0583333	0.126256	T4F_KO_P	QF	myo-inositol-1-phosphate synthase [EC:5.5.1.4]
K01858	SDR	0.771429	0.102778	0.210895	T4F_KO_P	QF	myo-inositol-1-phosphate synthase [EC:5.5.1.4]
K01858	AP	0.257143	0.658333	1	T4F_KO_P	Xun	myo-inositol-1-phosphate synthase [EC:5.5.1.4]
K01858	SDR	0.142857	0.802778	1	T4F_KO_P	Xun	myo-inositol-1-phosphate synthase [EC:5.5.1.4]
K02079	AP	0.314286	0.563889	0.627426	T4F_KO_P	QF	N-acetylgalactosamine-6-phosphate deacetylase [EC:3.5.1.25]
K02079	SDR	0.257143	0.658333	0.712443	T4F_KO_P	QF	N-acetylgalactosamine-6-phosphate deacetylase [EC:3.5.1.25]
K02079	AP	-0.314286	0.563889	1	T4F_KO_P	Xun	N-acetylgalactosamine-6-phosphate deacetylase [EC:3.5.1.25]
K02079	SDR	-0.371429	0.497222	1	T4F_KO_P	Xun	N-acetylgalactosamine-6-phosphate deacetylase [EC:3.5.1.25]
K00145	AP	0.771429	0.102778	0.152478	T4F_KO_P	QF	N-acetyl-gamma-glutamyl-phosphate reductase [EC:1.2.1.38]
K00145	SDR	0.828571	0.0583333	0.210895	T4F_KO_P	QF	N-acetyl-gamma-glutamyl-phosphate reductase [EC:1.2.1.38]
K00145	AP	0.0285714	1	1	T4F_KO_P	Xun	N-acetyl-gamma-glutamyl-phosphate reductase [EC:1.2.1.38]
K00145	SDR	0.0857143	0.919444	1	T4F_KO_P	Xun	N-acetyl-gamma-glutamyl-phosphate reductase [EC:1.2.1.38]
K05829	AP	0.485714	0.355556	0.416132	T4F_KO_P	QF	N-acetyl-gamma-glutamyl-phosphate/LysW-gamma-L-alpha-aminoadipyl-6-phosphate reductase [EC:1.2.1.38 1.2.1.-]
K05829	SDR	0.542857	0.297222	0.358482	T4F_KO_P	QF	N-acetyl-gamma-glutamyl-phosphate/LysW-gamma-L-alpha-aminoadipyl-6-phosphate reductase [EC:1.2.1.38 1.2.1.-]
K05829	AP	0.485714	0.355556	1	T4F_KO_P	Xun	N-acetyl-gamma-glutamyl-phosphate/LysW-gamma-L-alpha-aminoadipyl-6-phosphate reductase [EC:1.2.1.38 1.2.1.-]
K05829	SDR	0.428571	0.419444	1	T4F_KO_P	Xun	N-acetyl-gamma-glutamyl-phosphate/LysW-gamma-L-alpha-aminoadipyl-6-phosphate reductase [EC:1.2.1.38 1.2.1.-]
K01443	AP	0.885714	0.0333333	0.121073	T4F_KO_P	QF	N-acetylglucosamine-6-phosphate deacetylase [EC:3.5.1.25]
K01443	SDR	0.771429	0.102778	0.210895	T4F_KO_P	QF	N-acetylglucosamine-6-phosphate deacetylase [EC:3.5.1.25]
K01443	AP	-0.0285714	1	1	T4F_KO_P	Xun	N-acetylglucosamine-6-phosphate deacetylase [EC:3.5.1.25]
K01443	SDR	-0.0857143	0.919444	1	T4F_KO_P	Xun	N-acetylglucosamine-6-phosphate deacetylase [EC:3.5.1.25]
K13967	AP	0.942857	0.0166667	0.0940476	T4F_KO_P	QF	N-acetylmannosamine-6-phosphate 2-epimerase / N-acetylmannosamine kinase [EC:5.1.3.9 2.7.1.60]
K13967	SDR	0.657143	0.175	0.260849	T4F_KO_P	QF	N-acetylmannosamine-6-phosphate 2-epimerase / N-acetylmannosamine kinase [EC:5.1.3.9 2.7.1.60]
K13967	AP	-0.0285714	1	1	T4F_KO_P	Xun	N-acetylmannosamine-6-phosphate 2-epimerase / N-acetylmannosamine kinase [EC:5.1.3.9 2.7.1.60]
K13967	SDR	-0.0857143	0.919444	1	T4F_KO_P	Xun	N-acetylmannosamine-6-phosphate 2-epimerase / N-acetylmannosamine kinase [EC:5.1.3.9 2.7.1.60]
K07106	AP	0.771429	0.102778	0.152478	T4F_KO_P	QF	N-acetylmuramic acid 6-phosphate etherase [EC:4.2.1.126]
K07106	SDR	0.885714	0.0333333	0.210895	T4F_KO_P	QF	N-acetylmuramic acid 6-phosphate etherase [EC:4.2.1.126]
K07106	AP	0.257143	0.658333	1	T4F_KO_P	Xun	N-acetylmuramic acid 6-phosphate etherase [EC:4.2.1.126]
K07106	SDR	0.2	0.713889	1	T4F_KO_P	Xun	N-acetylmuramic acid 6-phosphate etherase [EC:4.2.1.126]
K01788	AP	0.657143	0.175	0.220319	T4F_KO_P	QF	N-acylglucosamine-6-phosphate 2-epimerase [EC:5.1.3.9]
K01788	SDR	0.942857	0.0166667	0.210895	T4F_KO_P	QF	N-acylglucosamine-6-phosphate 2-epimerase [EC:5.1.3.9]
K01788	AP	0.142857	0.802778	1	T4F_KO_P	Xun	N-acylglucosamine-6-phosphate 2-epimerase [EC:5.1.3.9]
K01788	SDR	0.0285714	1	1	T4F_KO_P	Xun	N-acylglucosamine-6-phosphate 2-epimerase [EC:5.1.3.9]
K03426	AP	0.771429	0.102778	0.152478	T4F_KO_P	QF	NAD+ diphosphatase [EC:3.6.1.22]
K03426	SDR	0.828571	0.0583333	0.210895	T4F_KO_P	QF	NAD+ diphosphatase [EC:3.6.1.22]
K03426	AP	0.0857143	0.919444	1	T4F_KO_P	Xun	NAD+ diphosphatase [EC:3.6.1.22]
K03426	SDR	0.0285714	1	1	T4F_KO_P	Xun	NAD+ diphosphatase [EC:3.6.1.22]
K05518	AP	-0.828571	0.0583333	0.126256	T4F_KO_P	QF	negative regulator of sigma-B (phosphoserine phosphatase) [EC:3.1.3.3]
K05518	SDR	-0.771429	0.102778	0.210895	T4F_KO_P	QF	negative regulator of sigma-B (phosphoserine phosphatase) [EC:3.1.3.3]
K05518	AP	0.542857	0.297222	1	T4F_KO_P	Xun	negative regulator of sigma-B (phosphoserine phosphatase) [EC:3.1.3.3]
K05518	SDR	0.6	0.241667	1	T4F_KO_P	Xun	negative regulator of sigma-B (phosphoserine phosphatase) [EC:3.1.3.3]
K12944	AP	-0.0857143	0.919444	0.931232	T4F_KO_P	QF	nucleoside triphosphatase [EC:3.6.1.-]
K12944	SDR	-0.371429	0.497222	0.563162	T4F_KO_P	QF	nucleoside triphosphatase [EC:3.6.1.-]
K12944	AP	0.6	0.241667	1	T4F_KO_P	Xun	nucleoside triphosphatase [EC:3.6.1.-]
K12944	SDR	0.542857	0.297222	1	T4F_KO_P	Xun	nucleoside triphosphatase [EC:3.6.1.-]
K00940	AP	0.942857	0.0166667	0.0940476	T4F_KO_P	QF	nucleoside-diphosphate kinase [EC:2.7.4.6]
K00940	SDR	0.657143	0.175	0.260849	T4F_KO_P	QF	nucleoside-diphosphate kinase [EC:2.7.4.6]
K00940	AP	0.0857143	0.919444	1	T4F_KO_P	Xun	nucleoside-diphosphate kinase [EC:2.7.4.6]
K00940	SDR	0.0285714	1	1	T4F_KO_P	Xun	nucleoside-diphosphate kinase [EC:2.7.4.6]
K06928	AP	0.771429	0.102778	0.152478	T4F_KO_P	QF	nucleoside-triphosphatase THEP1 [EC:3.6.1.15]
K06928	SDR	0.828571	0.0583333	0.210895	T4F_KO_P	QF	nucleoside-triphosphatase THEP1 [EC:3.6.1.15]
K06928	AP	0.0857143	0.919444	1	T4F_KO_P	Xun	nucleoside-triphosphatase THEP1 [EC:3.6.1.15]
K06928	SDR	0.0285714	1	1	T4F_KO_P	Xun	nucleoside-triphosphatase THEP1 [EC:3.6.1.15]
K02523	AP	1	0.00277778	0.0940476	T4F_KO_P	QF	octaprenyl-diphosphate synthase [EC:2.5.1.90]
K02523	SDR	0.6	0.241667	0.309177	T4F_KO_P	QF	octaprenyl-diphosphate synthase [EC:2.5.1.90]
K02523	AP	0.0857143	0.919444	1	T4F_KO_P	Xun	octaprenyl-diphosphate synthase [EC:2.5.1.90]
K02523	SDR	0.0285714	1	1	T4F_KO_P	Xun	octaprenyl-diphosphate synthase [EC:2.5.1.90]
K01182	AP	-0.885714	0.0333333	0.075	T4F_KO_St	QF	oligo-1,6-glucosidase [EC:3.2.1.10]
K01182	SDR	-0.6	0.241667	0.386667	T4F_KO_St	QF	oligo-1,6-glucosidase [EC:3.2.1.10]
K01182	AP	-0.0857143	0.919444	0.95942	T4F_KO_St	Xun	oligo-1,6-glucosidase [EC:3.2.1.10]
K01182	SDR	-0.0285714	1	1	T4F_KO_St	Xun	oligo-1,6-glucosidase [EC:3.2.1.10]
K15531	AP	-0.428571	0.419444	0.529825	T4F_KO_St	QF	oligosaccharide reducing-end xylanase [EC:3.2.1.156]
K15531	SDR	-0.371429	0.497222	0.596667	T4F_KO_St	QF	oligosaccharide reducing-end xylanase [EC:3.2.1.156]
K15531	AP	0.371429	0.497222	0.95942	T4F_KO_St	Xun	oligosaccharide reducing-end xylanase [EC:3.2.1.156]
K15531	SDR	0.428571	0.419444	1	T4F_KO_St	Xun	oligosaccharide reducing-end xylanase [EC:3.2.1.156]
K01591	AP	0.942857	0.0166667	0.0940476	T4F_KO_P	QF	orotidine-5'-phosphate decarboxylase [EC:4.1.1.23]
K01591	SDR	0.657143	0.175	0.260849	T4F_KO_P	QF	orotidine-5'-phosphate decarboxylase [EC:4.1.1.23]
K01591	AP	-0.0285714	1	1	T4F_KO_P	Xun	orotidine-5'-phosphate decarboxylase [EC:4.1.1.23]
K01591	SDR	-0.0857143	0.919444	1	T4F_KO_P	Xun	orotidine-5'-phosphate decarboxylase [EC:4.1.1.23]
K02549	AP	-0.942857	0.0166667	0.06	T4F_KO_St	QF	O-succinylbenzoate synthase [EC:4.2.1.113]
K02549	SDR	-0.657143	0.175	0.386667	T4F_KO_St	QF	O-succinylbenzoate synthase [EC:4.2.1.113]
K02549	AP	0.142857	0.802778	0.95942	T4F_KO_St	Xun	O-succinylbenzoate synthase [EC:4.2.1.113]
K02549	SDR	0.257143	0.658333	1	T4F_KO_St	Xun	O-succinylbenzoate synthase [EC:4.2.1.113]
K00954	AP	0.771429	0.102778	0.152478	T4F_KO_P	QF	pantetheine-phosphate adenylyltransferase [EC:2.7.7.3]
K00954	SDR	0.828571	0.0583333	0.210895	T4F_KO_P	QF	pantetheine-phosphate adenylyltransferase [EC:2.7.7.3]
K00954	AP	-0.0285714	1	1	T4F_KO_P	Xun	pantetheine-phosphate adenylyltransferase [EC:2.7.7.3]
K00954	SDR	-0.0857143	0.919444	1	T4F_KO_P	Xun	pantetheine-phosphate adenylyltransferase [EC:2.7.7.3]
K03342	AP	0.314286	0.563889	0.654839	T4F_KO_St	QF	para-aminobenzoate synthetase / 4-amino-4-deoxychorismate lyase [EC:2.6.1.85 4.1.3.38]
K03342	SDR	0.657143	0.175	0.386667	T4F_KO_St	QF	para-aminobenzoate synthetase / 4-amino-4-deoxychorismate lyase [EC:2.6.1.85 4.1.3.38]
K03342	AP	-0.485714	0.355556	0.95942	T4F_KO_St	Xun	para-aminobenzoate synthetase / 4-amino-4-deoxychorismate lyase [EC:2.6.1.85 4.1.3.38]
K03342	SDR	-0.6	0.241667	1	T4F_KO_St	Xun	para-aminobenzoate synthetase / 4-amino-4-deoxychorismate lyase [EC:2.6.1.85 4.1.3.38]
K13950	AP	0.0285714	1	1	T4F_KO_St	QF	para-aminobenzoate synthetase [EC:2.6.1.85]
K13950	SDR	-0.0285714	1	1	T4F_KO_St	QF	para-aminobenzoate synthetase [EC:2.6.1.85]
K13950	AP	0.0857143	0.919444	0.95942	T4F_KO_St	Xun	para-aminobenzoate synthetase [EC:2.6.1.85]
K13950	SDR	0.314286	0.563889	1	T4F_KO_St	Xun	para-aminobenzoate synthetase [EC:2.6.1.85]
K01665	AP	0.885714	0.0333333	0.075	T4F_KO_St	QF	para-aminobenzoate synthetase component I [EC:2.6.1.85]
K01665	SDR	0.6	0.241667	0.386667	T4F_KO_St	QF	para-aminobenzoate synthetase component I [EC:2.6.1.85]
K01665	AP	-0.0857143	0.919444	0.95942	T4F_KO_St	Xun	para-aminobenzoate synthetase component I [EC:2.6.1.85]
K01665	SDR	0.0285714	1	1	T4F_KO_St	Xun	para-aminobenzoate synthetase component I [EC:2.6.1.85]
K01664	AP	-0.885714	0.0333333	0.075	T4F_KO_St	QF	para-aminobenzoate synthetase component II [EC:2.6.1.85]
K01664	SDR	-0.771429	0.102778	0.386667	T4F_KO_St	QF	para-aminobenzoate synthetase component II [EC:2.6.1.85]
K01664	AP	0.257143	0.658333	0.95942	T4F_KO_St	Xun	para-aminobenzoate synthetase component II [EC:2.6.1.85]
K01664	SDR	0.371429	0.497222	1	T4F_KO_St	Xun	para-aminobenzoate synthetase component II [EC:2.6.1.85]
K01728	AP	0.0857143	0.919444	0.973529	T4F_KO_St	QF	pectate lyase [EC:4.2.2.2]
K01728	SDR	-0.485714	0.355556	0.449123	T4F_KO_St	QF	pectate lyase [EC:4.2.2.2]
K01728	AP	0.428571	0.419444	0.95942	T4F_KO_St	Xun	pectate lyase [EC:4.2.2.2]
K01728	SDR	0.485714	0.355556	1	T4F_KO_St	Xun	pectate lyase [EC:4.2.2.2]
K04750	AP	-0.657143	0.175	0.220319	T4F_KO_P	QF	PhnB protein
K04750	SDR	-0.0857143	0.919444	0.925301	T4F_KO_P	QF	PhnB protein
K04750	AP	0.657143	0.175	1	T4F_KO_P	Xun	PhnB protein
K04750	SDR	0.828571	0.0583333	1	T4F_KO_P	Xun	PhnB protein
K06166	AP	0.828571	0.0583333	0.126256	T4F_KO_P	QF	PhnG protein
K06166	SDR	0.771429	0.102778	0.210895	T4F_KO_P	QF	PhnG protein
K06166	AP	0.371429	0.497222	1	T4F_KO_P	Xun	PhnG protein
K06166	SDR	0.314286	0.563889	1	T4F_KO_P	Xun	PhnG protein
K06165	AP	0.828571	0.0583333	0.126256	T4F_KO_P	QF	PhnH protein
K06165	SDR	0.771429	0.102778	0.210895	T4F_KO_P	QF	PhnH protein
K06165	AP	0.314286	0.563889	1	T4F_KO_P	Xun	PhnH protein
K06165	SDR	0.371429	0.497222	1	T4F_KO_P	Xun	PhnH protein
K06164	AP	0.828571	0.0583333	0.126256	T4F_KO_P	QF	PhnI protein
K06164	SDR	0.771429	0.102778	0.210895	T4F_KO_P	QF	PhnI protein
K06164	AP	0.314286	0.563889	1	T4F_KO_P	Xun	PhnI protein
K06164	SDR	0.371429	0.497222	1	T4F_KO_P	Xun	PhnI protein
K06163	AP	0.828571	0.0583333	0.126256	T4F_KO_P	QF	PhnJ protein
K06163	SDR	0.771429	0.102778	0.210895	T4F_KO_P	QF	PhnJ protein
K06163	AP	0.314286	0.563889	1	T4F_KO_P	Xun	PhnJ protein
K06163	SDR	0.371429	0.497222	1	T4F_KO_P	Xun	PhnJ protein
K06162	AP	0.771429	0.102778	0.152478	T4F_KO_P	QF	PhnM protein
K06162	SDR	0.828571	0.0583333	0.210895	T4F_KO_P	QF	PhnM protein
K06162	AP	0.314286	0.563889	1	T4F_KO_P	Xun	PhnM protein
K06162	SDR	0.371429	0.497222	1	T4F_KO_P	Xun	PhnM protein
K09994	AP	-0.6	0.241667	0.292593	T4F_KO_P	QF	PhnO protein [EC:2.3.1.-]
K09994	SDR	-0.2	0.713889	0.762125	T4F_KO_P	QF	PhnO protein [EC:2.3.1.-]
K09994	AP	0.485714	0.355556	1	T4F_KO_P	Xun	PhnO protein [EC:2.3.1.-]
K09994	SDR	0.428571	0.419444	1	T4F_KO_P	Xun	PhnO protein [EC:2.3.1.-]
K06167	AP	0.828571	0.0583333	0.126256	T4F_KO_P	QF	PhnP protein
K06167	SDR	0.771429	0.102778	0.210895	T4F_KO_P	QF	PhnP protein
K06167	AP	0.314286	0.563889	1	T4F_KO_P	Xun	PhnP protein
K06167	SDR	0.371429	0.497222	1	T4F_KO_P	Xun	PhnP protein
K07175	AP	-0.542857	0.297222	0.354423	T4F_KO_P	QF	PhoH-like ATPase
K07175	SDR	-0.485714	0.355556	0.419237	T4F_KO_P	QF	PhoH-like ATPase
K07175	AP	0.0857143	0.919444	1	T4F_KO_P	Xun	PhoH-like ATPase
K07175	SDR	0.0285714	1	1	T4F_KO_P	Xun	PhoH-like ATPase
K12152	AP	-0.142857	0.802778	0.874751	T4F_KO_P	QF	phosphatase NudJ [EC:3.6.1.-]
K12152	SDR	-0.0857143	0.919444	0.925301	T4F_KO_P	QF	phosphatase NudJ [EC:3.6.1.-]
K12152	AP	0.0857143	0.919444	1	T4F_KO_P	Xun	phosphatase NudJ [EC:3.6.1.-]
K12152	SDR	0.0285714	1	1	T4F_KO_P	Xun	phosphatase NudJ [EC:3.6.1.-]
K06352	AP	-0.771429	0.102778	0.152478	T4F_KO_P	QF	phosphatase RapA inhibitor
K06352	SDR	-0.714286	0.136111	0.245778	T4F_KO_P	QF	phosphatase RapA inhibitor
K06352	AP	0.371429	0.497222	1	T4F_KO_P	Xun	phosphatase RapA inhibitor
K06352	SDR	0.6	0.241667	1	T4F_KO_P	Xun	phosphatase RapA inhibitor
K06353	AP	0.428571	0.419444	1	T4F_KO_P	Xun	phosphatase RapC regulator
K06353	SDR	0.371429	0.497222	1	T4F_KO_P	Xun	phosphatase RapC regulator
K00625	AP	0.371429	0.497222	0.567228	T4F_KO_P	QF	phosphate acetyltransferase [EC:2.3.1.8]
K00625	SDR	0.657143	0.175	0.260849	T4F_KO_P	QF	phosphate acetyltransferase [EC:2.3.1.8]
K13788	AP	-0.942857	0.0166667	0.0940476	T4F_KO_P	QF	phosphate acetyltransferase [EC:2.3.1.8]
K13788	SDR	-0.657143	0.175	0.260849	T4F_KO_P	QF	phosphate acetyltransferase [EC:2.3.1.8]
K00625	AP	0.657143	0.175	1	T4F_KO_P	Xun	phosphate acetyltransferase [EC:2.3.1.8]
K00625	SDR	0.771429	0.102778	1	T4F_KO_P	Xun	phosphate acetyltransferase [EC:2.3.1.8]
K13788	AP	-0.142857	0.802778	1	T4F_KO_P	Xun	phosphate acetyltransferase [EC:2.3.1.8]
K13788	SDR	-0.0285714	1	1	T4F_KO_P	Xun	phosphate acetyltransferase [EC:2.3.1.8]
K00634	AP	-0.942857	0.0166667	0.0940476	T4F_KO_P	QF	phosphate butyryltransferase [EC:2.3.1.19]
K00634	SDR	-0.657143	0.175	0.260849	T4F_KO_P	QF	phosphate butyryltransferase [EC:2.3.1.19]
K00634	AP	0.2	0.713889	1	T4F_KO_P	Xun	phosphate butyryltransferase [EC:2.3.1.19]
K00634	SDR	0.371429	0.497222	1	T4F_KO_P	Xun	phosphate butyryltransferase [EC:2.3.1.19]
K06217	AP	0.828571	0.0583333	0.126256	T4F_KO_P	QF	phosphate starvation-inducible protein PhoH and related proteins
K06217	SDR	0.771429	0.102778	0.210895	T4F_KO_P	QF	phosphate starvation-inducible protein PhoH and related proteins
K06217	AP	-0.0285714	1	1	T4F_KO_P	Xun	phosphate starvation-inducible protein PhoH and related proteins
K06217	SDR	-0.0857143	0.919444	1	T4F_KO_P	Xun	phosphate starvation-inducible protein PhoH and related proteins
K02036	AP	0.714286	0.136111	0.177732	T4F_KO_P	QF	phosphate transport system ATP-binding protein [EC:3.6.3.27]
K02036	SDR	0.942857	0.0166667	0.210895	T4F_KO_P	QF	phosphate transport system ATP-binding protein [EC:3.6.3.27]
K02036	AP	-0.0285714	1	1	T4F_KO_P	Xun	phosphate transport system ATP-binding protein [EC:3.6.3.27]
K02036	SDR	-0.0857143	0.919444	1	T4F_KO_P	Xun	phosphate transport system ATP-binding protein [EC:3.6.3.27]
K02037	AP	0.771429	0.102778	0.152478	T4F_KO_P	QF	phosphate transport system permease protein
K02037	SDR	0.828571	0.0583333	0.210895	T4F_KO_P	QF	phosphate transport system permease protein
K02038	AP	0.828571	0.0583333	0.126256	T4F_KO_P	QF	phosphate transport system permease protein
K02038	SDR	0.771429	0.102778	0.210895	T4F_KO_P	QF	phosphate transport system permease protein
K02037	AP	0.0857143	0.919444	1	T4F_KO_P	Xun	phosphate transport system permease protein
K02037	SDR	0.0285714	1	1	T4F_KO_P	Xun	phosphate transport system permease protein
K02038	AP	0.0857143	0.919444	1	T4F_KO_P	Xun	phosphate transport system permease protein
K02038	SDR	0.0285714	1	1	T4F_KO_P	Xun	phosphate transport system permease protein
K02039	AP	0.771429	0.102778	0.152478	T4F_KO_P	QF	phosphate transport system protein
K02039	SDR	0.828571	0.0583333	0.210895	T4F_KO_P	QF	phosphate transport system protein
K02039	AP	-0.0285714	1	1	T4F_KO_P	Xun	phosphate transport system protein
K02039	SDR	-0.0857143	0.919444	1	T4F_KO_P	Xun	phosphate transport system protein
K02040	AP	0.771429	0.102778	0.152478	T4F_KO_P	QF	phosphate transport system substrate-binding protein
K02040	SDR	0.828571	0.0583333	0.210895	T4F_KO_P	QF	phosphate transport system substrate-binding protein
K02040	AP	0.0857143	0.919444	1	T4F_KO_P	Xun	phosphate transport system substrate-binding protein
K02040	SDR	0.0285714	1	1	T4F_KO_P	Xun	phosphate transport system substrate-binding protein
K03324	AP	0.942857	0.0166667	0.0940476	T4F_KO_P	QF	phosphate:Na+ symporter
K03324	SDR	0.542857	0.297222	0.358482	T4F_KO_P	QF	phosphate:Na+ symporter
K03324	AP	0.314286	0.563889	1	T4F_KO_P	Xun	phosphate:Na+ symporter
K03324	SDR	0.371429	0.497222	1	T4F_KO_P	Xun	phosphate:Na+ symporter
K07221	AP	0.942857	0.0166667	0.0940476	T4F_KO_P	QF	phosphate-selective porin OprO and OprP
K07221	SDR	0.657143	0.175	0.260849	T4F_KO_P	QF	phosphate-selective porin OprO and OprP
K07221	AP	-0.0285714	1	1	T4F_KO_P	Xun	phosphate-selective porin OprO and OprP
K07221	SDR	-0.0857143	0.919444	1	T4F_KO_P	Xun	phosphate-selective porin OprO and OprP
K01095	AP	-0.942857	0.0166667	0.0940476	T4F_KO_P	QF	phosphatidylglycerophosphatase A [EC:3.1.3.27]
K01095	SDR	-0.657143	0.175	0.260849	T4F_KO_P	QF	phosphatidylglycerophosphatase A [EC:3.1.3.27]
K01095	AP	0.542857	0.297222	1	T4F_KO_P	Xun	phosphatidylglycerophosphatase A [EC:3.1.3.27]
K01095	SDR	0.6	0.241667	1	T4F_KO_P	Xun	phosphatidylglycerophosphatase A [EC:3.1.3.27]
K01096	AP	0.771429	0.102778	0.152478	T4F_KO_P	QF	phosphatidylglycerophosphatase B [EC:3.1.3.27]
K01096	SDR	0.314286	0.563889	0.623038	T4F_KO_P	QF	phosphatidylglycerophosphatase B [EC:3.1.3.27]
K01096	AP	-0.0285714	1	1	T4F_KO_P	Xun	phosphatidylglycerophosphatase B [EC:3.1.3.27]
K01096	SDR	-0.0857143	0.919444	1	T4F_KO_P	Xun	phosphatidylglycerophosphatase B [EC:3.1.3.27]
K13085	AP	-0.0857143	0.919444	0.931232	T4F_KO_P	QF	phosphatidylinositol-4,5-bisphosphate 4-phosphatase [EC:3.1.3.78]
K13085	SDR	-0.371429	0.497222	0.563162	T4F_KO_P	QF	phosphatidylinositol-4,5-bisphosphate 4-phosphatase [EC:3.1.3.78]
K13085	AP	-0.2	0.713889	1	T4F_KO_P	Xun	phosphatidylinositol-4,5-bisphosphate 4-phosphatase [EC:3.1.3.78]
K13085	SDR	-0.257143	0.658333	1	T4F_KO_P	Xun	phosphatidylinositol-4,5-bisphosphate 4-phosphatase [EC:3.1.3.78]
K06881	AP	-0.885714	0.0333333	0.121073	T4F_KO_P	QF	phosphoesterase RecJ domain-containing protein
K06881	SDR	-0.6	0.241667	0.309177	T4F_KO_P	QF	phosphoesterase RecJ domain-containing protein
K06881	AP	0.142857	0.802778	1	T4F_KO_P	Xun	phosphoesterase RecJ domain-containing protein
K06881	SDR	-0.0285714	1	1	T4F_KO_P	Xun	phosphoesterase RecJ domain-containing protein
K00032	AP	-0.657143	0.175	0.220319	T4F_KO_P	QF	phosphogluconate 2-dehydrogenase [EC:1.1.1.43]
K00032	SDR	-0.0857143	0.919444	0.925301	T4F_KO_P	QF	phosphogluconate 2-dehydrogenase [EC:1.1.1.43]
K00032	AP	0.428571	0.419444	1	T4F_KO_P	Xun	phosphogluconate 2-dehydrogenase [EC:1.1.1.43]
K00032	SDR	0.371429	0.497222	1	T4F_KO_P	Xun	phosphogluconate 2-dehydrogenase [EC:1.1.1.43]
K01690	AP	0.942857	0.0166667	0.0940476	T4F_KO_P	QF	phosphogluconate dehydratase [EC:4.2.1.12]
K01690	SDR	0.657143	0.175	0.260849	T4F_KO_P	QF	phosphogluconate dehydratase [EC:4.2.1.12]
K01690	AP	0.0857143	0.919444	1	T4F_KO_P	Xun	phosphogluconate dehydratase [EC:4.2.1.12]
K01690	SDR	0.0285714	1	1	T4F_KO_P	Xun	phosphogluconate dehydratase [EC:4.2.1.12]
K01091	AP	0.828571	0.0583333	0.126256	T4F_KO_P	QF	phosphoglycolate phosphatase [EC:3.1.3.18]
K01091	SDR	0.771429	0.102778	0.210895	T4F_KO_P	QF	phosphoglycolate phosphatase [EC:3.1.3.18]
K01091	AP	0.0857143	0.919444	1	T4F_KO_P	Xun	phosphoglycolate phosphatase [EC:3.1.3.18]
K01091	SDR	0.0285714	1	1	T4F_KO_P	Xun	phosphoglycolate phosphatase [EC:3.1.3.18]
K08296	AP	0.771429	0.102778	0.152478	T4F_KO_P	QF	phosphohistidine phosphatase [EC:3.1.3.-]
K08296	SDR	0.828571	0.0583333	0.210895	T4F_KO_P	QF	phosphohistidine phosphatase [EC:3.1.3.-]
K08296	AP	0.0857143	0.919444	1	T4F_KO_P	Xun	phosphohistidine phosphatase [EC:3.1.3.-]
K08296	SDR	0.0285714	1	1	T4F_KO_P	Xun	phosphohistidine phosphatase [EC:3.1.3.-]
K02041	AP	0.714286	0.136111	0.177732	T4F_KO_P	QF	phosphonate transport system ATP-binding protein [EC:3.6.3.28]
K02041	SDR	0.771429	0.102778	0.210895	T4F_KO_P	QF	phosphonate transport system ATP-binding protein [EC:3.6.3.28]
K02041	AP	0.314286	0.563889	1	T4F_KO_P	Xun	phosphonate transport system ATP-binding protein [EC:3.6.3.28]
K02041	SDR	0.371429	0.497222	1	T4F_KO_P	Xun	phosphonate transport system ATP-binding protein [EC:3.6.3.28]
K02042	AP	0.714286	0.136111	0.177732	T4F_KO_P	QF	phosphonate transport system permease protein
K02042	SDR	0.771429	0.102778	0.210895	T4F_KO_P	QF	phosphonate transport system permease protein
K02042	AP	0.314286	0.563889	1	T4F_KO_P	Xun	phosphonate transport system permease protein
K02042	SDR	0.371429	0.497222	1	T4F_KO_P	Xun	phosphonate transport system permease protein
K02044	AP	0.6	0.241667	0.292593	T4F_KO_P	QF	phosphonate transport system substrate-binding protein
K02044	SDR	1	0.00277778	0.210895	T4F_KO_P	QF	phosphonate transport system substrate-binding protein
K02044	AP	0.0857143	0.919444	1	T4F_KO_P	Xun	phosphonate transport system substrate-binding protein
K02044	SDR	0.0285714	1	1	T4F_KO_P	Xun	phosphonate transport system substrate-binding protein
K14136	AP	0.6	0.241667	0.292593	T4F_KO_P	QF	phosphoribose diphosphate:decaprenyl-phosphate phosphoribosyltransferase
K14136	SDR	1	0.00277778	0.210895	T4F_KO_P	QF	phosphoribose diphosphate:decaprenyl-phosphate phosphoribosyltransferase
K14136	AP	0.314286	0.563889	1	T4F_KO_P	Xun	phosphoribose diphosphate:decaprenyl-phosphate phosphoribosyltransferase
K14136	SDR	0.485714	0.355556	1	T4F_KO_P	Xun	phosphoribose diphosphate:decaprenyl-phosphate phosphoribosyltransferase
K01079	AP	0.828571	0.0583333	0.126256	T4F_KO_P	QF	phosphoserine phosphatase [EC:3.1.3.3]
K01079	SDR	0.771429	0.102778	0.210895	T4F_KO_P	QF	phosphoserine phosphatase [EC:3.1.3.3]
K01079	AP	0.314286	0.563889	1	T4F_KO_P	Xun	phosphoserine phosphatase [EC:3.1.3.3]
K01079	SDR	0.371429	0.497222	1	T4F_KO_P	Xun	phosphoserine phosphatase [EC:3.1.3.3]
K00481	AP	0.885714	0.0333333	0.075	T4F_KO_St	QF	p-hydroxybenzoate 3-monooxygenase [EC:1.14.13.2]
K00481	SDR	0.6	0.241667	0.386667	T4F_KO_St	QF	p-hydroxybenzoate 3-monooxygenase [EC:1.14.13.2]
K00481	AP	-0.0857143	0.919444	0.95942	T4F_KO_St	Xun	p-hydroxybenzoate 3-monooxygenase [EC:1.14.13.2]
K00481	SDR	0.0285714	1	1	T4F_KO_St	Xun	p-hydroxybenzoate 3-monooxygenase [EC:1.14.13.2]
K00712	AP	-0.657143	0.175	0.220319	T4F_KO_P	QF	poly(glycerol-phosphate) alpha-glucosyltransferase [EC:2.4.1.52]
K00712	SDR	-0.0285714	1	1	T4F_KO_P	QF	poly(glycerol-phosphate) alpha-glucosyltransferase [EC:2.4.1.52]
K00712	AP	-0.0285714	1	1	T4F_KO_P	Xun	poly(glycerol-phosphate) alpha-glucosyltransferase [EC:2.4.1.52]
K00712	SDR	-0.257143	0.658333	1	T4F_KO_P	Xun	poly(glycerol-phosphate) alpha-glucosyltransferase [EC:2.4.1.52]
K01184	AP	0.485714	0.355556	0.465455	T4F_KO_St	QF	polygalacturonase [EC:3.2.1.15]
K01184	SDR	0.2	0.713889	0.778788	T4F_KO_St	QF	polygalacturonase [EC:3.2.1.15]
K01184	AP	0.0857143	0.919444	0.95942	T4F_KO_St	Xun	polygalacturonase [EC:3.2.1.15]
K01184	SDR	0.0285714	1	1	T4F_KO_St	Xun	polygalacturonase [EC:3.2.1.15]
K00886	AP	0.714286	0.136111	0.177732	T4F_KO_P	QF	polyphosphate glucokinase [EC:2.7.1.63]
K00886	SDR	0.771429	0.102778	0.210895	T4F_KO_P	QF	polyphosphate glucokinase [EC:2.7.1.63]
K00886	AP	0.0285714	1	1	T4F_KO_P	Xun	polyphosphate glucokinase [EC:2.7.1.63]
K00886	SDR	0.142857	0.802778	1	T4F_KO_P	Xun	polyphosphate glucokinase [EC:2.7.1.63]
K00937	AP	0.771429	0.102778	0.152478	T4F_KO_P	QF	polyphosphate kinase [EC:2.7.4.1]
K00937	SDR	0.828571	0.0583333	0.210895	T4F_KO_P	QF	polyphosphate kinase [EC:2.7.4.1]
K00937	AP	0.0857143	0.919444	1	T4F_KO_P	Xun	polyphosphate kinase [EC:2.7.4.1]
K00937	SDR	0.0285714	1	1	T4F_KO_P	Xun	polyphosphate kinase [EC:2.7.4.1]
K03328	AP	-0.485714	0.355556	0.416132	T4F_KO_P	QF	polysaccharide transporter, PST family
K03328	SDR	-0.6	0.241667	0.309177	T4F_KO_P	QF	polysaccharide transporter, PST family
K03328	AP	0.0857143	0.919444	1	T4F_KO_P	Xun	polysaccharide transporter, PST family
K03328	SDR	-0.0285714	1	1	T4F_KO_P	Xun	polysaccharide transporter, PST family
K01090	AP	-0.828571	0.0583333	0.126256	T4F_KO_P	QF	protein phosphatase [EC:3.1.3.16]
K01090	SDR	-0.771429	0.102778	0.210895	T4F_KO_P	QF	protein phosphatase [EC:3.1.3.16]
K01090	AP	0.485714	0.355556	1	T4F_KO_P	Xun	protein phosphatase [EC:3.1.3.16]
K01090	SDR	0.542857	0.297222	1	T4F_KO_P	Xun	protein phosphatase [EC:3.1.3.16]
K01104	AP	-0.0285714	1	1	T4F_KO_P	QF	protein-tyrosine phosphatase [EC:3.1.3.48]
K01104	SDR	0.6	0.241667	0.309177	T4F_KO_P	QF	protein-tyrosine phosphatase [EC:3.1.3.48]
K01104	AP	0.142857	0.802778	1	T4F_KO_P	Xun	protein-tyrosine phosphatase [EC:3.1.3.48]
K01104	SDR	0.0285714	1	1	T4F_KO_P	Xun	protein-tyrosine phosphatase [EC:3.1.3.48]
K00448	AP	0.885714	0.0333333	0.075	T4F_KO_St	QF	protocatechuate 3,4-dioxygenase, alpha subunit [EC:1.13.11.3]
K00448	SDR	0.6	0.241667	0.386667	T4F_KO_St	QF	protocatechuate 3,4-dioxygenase, alpha subunit [EC:1.13.11.3]
K00448	AP	-0.0857143	0.919444	0.95942	T4F_KO_St	Xun	protocatechuate 3,4-dioxygenase, alpha subunit [EC:1.13.11.3]
K00448	SDR	0.0285714	1	1	T4F_KO_St	Xun	protocatechuate 3,4-dioxygenase, alpha subunit [EC:1.13.11.3]
K00449	AP	0.942857	0.0166667	0.06	T4F_KO_St	QF	protocatechuate 3,4-dioxygenase, beta subunit [EC:1.13.11.3]
K00449	SDR	0.542857	0.297222	0.389091	T4F_KO_St	QF	protocatechuate 3,4-dioxygenase, beta subunit [EC:1.13.11.3]
K00449	AP	0.2	0.713889	0.95942	T4F_KO_St	Xun	protocatechuate 3,4-dioxygenase, beta subunit [EC:1.13.11.3]
K00449	SDR	0.257143	0.658333	1	T4F_KO_St	Xun	protocatechuate 3,4-dioxygenase, beta subunit [EC:1.13.11.3]
K04099	AP	0.942857	0.0166667	0.06	T4F_KO_St	QF	protocatechuate 4,5-dioxygenase [EC:1.13.11.8]
K04099	SDR	0.657143	0.175	0.386667	T4F_KO_St	QF	protocatechuate 4,5-dioxygenase [EC:1.13.11.8]
K04099	AP	-0.371429	0.497222	0.95942	T4F_KO_St	Xun	protocatechuate 4,5-dioxygenase [EC:1.13.11.8]
K04099	SDR	-0.485714	0.355556	1	T4F_KO_St	Xun	protocatechuate 4,5-dioxygenase [EC:1.13.11.8]
K04100	AP	0.942857	0.0166667	0.06	T4F_KO_St	QF	protocatechuate 4,5-dioxygenase, alpha chain [EC:1.13.11.8]
K04100	SDR	0.657143	0.175	0.386667	T4F_KO_St	QF	protocatechuate 4,5-dioxygenase, alpha chain [EC:1.13.11.8]
K04100	AP	0.257143	0.658333	0.95942	T4F_KO_St	Xun	protocatechuate 4,5-dioxygenase, alpha chain [EC:1.13.11.8]
K04100	SDR	0.142857	0.802778	1	T4F_KO_St	Xun	protocatechuate 4,5-dioxygenase, alpha chain [EC:1.13.11.8]
K04101	AP	0.942857	0.0166667	0.06	T4F_KO_St	QF	protocatechuate 4,5-dioxygenase, beta chain [EC:1.13.11.8]
K04101	SDR	0.657143	0.175	0.386667	T4F_KO_St	QF	protocatechuate 4,5-dioxygenase, beta chain [EC:1.13.11.8]
K04101	AP	0.0857143	0.919444	0.95942	T4F_KO_St	Xun	protocatechuate 4,5-dioxygenase, beta chain [EC:1.13.11.8]
K04101	SDR	0.0285714	1	1	T4F_KO_St	Xun	protocatechuate 4,5-dioxygenase, beta chain [EC:1.13.11.8]
K16329	AP	0.771429	0.102778	0.152478	T4F_KO_P	QF	pseudouridine-5'-phosphate glycosidase [EC:3.2.-.-]
K16329	SDR	0.657143	0.175	0.260849	T4F_KO_P	QF	pseudouridine-5'-phosphate glycosidase [EC:3.2.-.-]
K16329	AP	0.714286	0.136111	1	T4F_KO_P	Xun	pseudouridine-5'-phosphate glycosidase [EC:3.2.-.-]
K16329	SDR	0.771429	0.102778	1	T4F_KO_P	Xun	pseudouridine-5'-phosphate glycosidase [EC:3.2.-.-]
K08311	AP	0.828571	0.0583333	0.126256	T4F_KO_P	QF	putative (di)nucleoside polyphosphate hydrolase [EC:3.6.1.-]
K08311	SDR	0.771429	0.102778	0.210895	T4F_KO_P	QF	putative (di)nucleoside polyphosphate hydrolase [EC:3.6.1.-]
K08311	AP	0.0857143	0.919444	1	T4F_KO_P	Xun	putative (di)nucleoside polyphosphate hydrolase [EC:3.6.1.-]
K08311	SDR	0.0285714	1	1	T4F_KO_P	Xun	putative (di)nucleoside polyphosphate hydrolase [EC:3.6.1.-]
K07094	AP	-0.828571	0.0583333	0.126256	T4F_KO_P	QF	putative glycerol-1-phosphate prenyltransferase [EC:2.5.1.-]
K07094	SDR	-0.771429	0.102778	0.210895	T4F_KO_P	QF	putative glycerol-1-phosphate prenyltransferase [EC:2.5.1.-]
K07094	AP	0.428571	0.419444	1	T4F_KO_P	Xun	putative glycerol-1-phosphate prenyltransferase [EC:2.5.1.-]
K07094	SDR	0.485714	0.355556	1	T4F_KO_P	Xun	putative glycerol-1-phosphate prenyltransferase [EC:2.5.1.-]
K05780	AP	0.828571	0.0583333	0.126256	T4F_KO_P	QF	putative phosphonate transport system ATP-binding protein
K05780	SDR	0.771429	0.102778	0.210895	T4F_KO_P	QF	putative phosphonate transport system ATP-binding protein
K05781	AP	0.828571	0.0583333	0.126256	T4F_KO_P	QF	putative phosphonate transport system ATP-binding protein
K05781	SDR	0.771429	0.102778	0.210895	T4F_KO_P	QF	putative phosphonate transport system ATP-binding protein
K05780	AP	0.314286	0.563889	1	T4F_KO_P	Xun	putative phosphonate transport system ATP-binding protein
K05780	SDR	0.371429	0.497222	1	T4F_KO_P	Xun	putative phosphonate transport system ATP-binding protein
K05781	AP	0.314286	0.563889	1	T4F_KO_P	Xun	putative phosphonate transport system ATP-binding protein
K05781	SDR	0.371429	0.497222	1	T4F_KO_P	Xun	putative phosphonate transport system ATP-binding protein
K15781	AP	0.828571	0.0583333	0.126256	T4F_KO_P	QF	putative phosphoserine phosphatase / 1-acylglycerol-3-phosphate O-acyltransferase [EC:3.1.3.3 2.3.1.51]
K15781	SDR	0.771429	0.102778	0.210895	T4F_KO_P	QF	putative phosphoserine phosphatase / 1-acylglycerol-3-phosphate O-acyltransferase [EC:3.1.3.3 2.3.1.51]
K15781	AP	-0.0857143	0.919444	1	T4F_KO_P	Xun	putative phosphoserine phosphatase / 1-acylglycerol-3-phosphate O-acyltransferase [EC:3.1.3.3 2.3.1.51]
K15781	SDR	-0.257143	0.658333	1	T4F_KO_P	Xun	putative phosphoserine phosphatase / 1-acylglycerol-3-phosphate O-acyltransferase [EC:3.1.3.3 2.3.1.51]
K07323	AP	0.6	0.241667	0.322222	T4F_KO_St	QF	putative toluene tolerance protein
K07323	SDR	0.542857	0.297222	0.389091	T4F_KO_St	QF	putative toluene tolerance protein
K07323	AP	0.0857143	0.919444	0.95942	T4F_KO_St	Xun	putative toluene tolerance protein
K07323	SDR	0.0285714	1	1	T4F_KO_St	Xun	putative toluene tolerance protein
K00275	AP	0.942857	0.0166667	0.0940476	T4F_KO_P	QF	pyridoxamine 5'-phosphate oxidase [EC:1.4.3.5]
K00275	SDR	0.657143	0.175	0.260849	T4F_KO_P	QF	pyridoxamine 5'-phosphate oxidase [EC:1.4.3.5]
K00275	AP	0.0857143	0.919444	1	T4F_KO_P	Xun	pyridoxamine 5'-phosphate oxidase [EC:1.4.3.5]
K00275	SDR	0.0285714	1	1	T4F_KO_P	Xun	pyridoxamine 5'-phosphate oxidase [EC:1.4.3.5]
K03474	AP	0.828571	0.0583333	0.126256	T4F_KO_P	QF	pyridoxine 5-phosphate synthase [EC:2.6.99.2]
K03474	SDR	0.771429	0.102778	0.210895	T4F_KO_P	QF	pyridoxine 5-phosphate synthase [EC:2.6.99.2]
K03474	AP	0.0857143	0.919444	1	T4F_KO_P	Xun	pyridoxine 5-phosphate synthase [EC:2.6.99.2]
K03474	SDR	0.0285714	1	1	T4F_KO_P	Xun	pyridoxine 5-phosphate synthase [EC:2.6.99.2]
K06019	AP	-0.942857	0.0166667	0.0940476	T4F_KO_P	QF	pyrophosphatase PpaX [EC:3.6.1.1]
K06019	SDR	-0.657143	0.175	0.260849	T4F_KO_P	QF	pyrophosphatase PpaX [EC:3.6.1.1]
K06019	AP	0.428571	0.419444	1	T4F_KO_P	Xun	pyrophosphatase PpaX [EC:3.6.1.1]
K06019	SDR	0.485714	0.355556	1	T4F_KO_P	Xun	pyrophosphatase PpaX [EC:3.6.1.1]
K00895	AP	0.714286	0.136111	0.177732	T4F_KO_P	QF	pyrophosphate--fructose-6-phosphate 1-phosphotransferase [EC:2.7.1.90]
K00895	SDR	0.314286	0.563889	0.623038	T4F_KO_P	QF	pyrophosphate--fructose-6-phosphate 1-phosphotransferase [EC:2.7.1.90]
K00895	AP	0.371429	0.497222	1	T4F_KO_P	Xun	pyrophosphate--fructose-6-phosphate 1-phosphotransferase [EC:2.7.1.90]
K00895	SDR	0.314286	0.563889	1	T4F_KO_P	Xun	pyrophosphate--fructose-6-phosphate 1-phosphotransferase [EC:2.7.1.90]
K01006	AP	0.771429	0.102778	0.152478	T4F_KO_P	QF	pyruvate,orthophosphate dikinase [EC:2.7.9.1]
K01006	SDR	0.828571	0.0583333	0.210895	T4F_KO_P	QF	pyruvate,orthophosphate dikinase [EC:2.7.9.1]
K01006	AP	0.314286	0.563889	1	T4F_KO_P	Xun	pyruvate,orthophosphate dikinase [EC:2.7.9.1]
K01006	SDR	0.371429	0.497222	1	T4F_KO_P	Xun	pyruvate,orthophosphate dikinase [EC:2.7.9.1]
K06140	AP	0.828571	0.0583333	0.126256	T4F_KO_P	QF	regulator of nucleoside diphosphate kinase
K06140	SDR	0.771429	0.102778	0.210895	T4F_KO_P	QF	regulator of nucleoside diphosphate kinase
K06140	AP	0.0285714	1	1	T4F_KO_P	Xun	regulator of nucleoside diphosphate kinase
K06140	SDR	0.0857143	0.919444	1	T4F_KO_P	Xun	regulator of nucleoside diphosphate kinase
K06359	AP	-0.942857	0.0166667	0.0940476	T4F_KO_P	QF	response regulator aspartate phosphatase A (stage 0 sporulation protein L) [EC:3.1.-.-]
K06359	SDR	-0.714286	0.136111	0.245778	T4F_KO_P	QF	response regulator aspartate phosphatase A (stage 0 sporulation protein L) [EC:3.1.-.-]
K06359	AP	0.542857	0.297222	1	T4F_KO_P	Xun	response regulator aspartate phosphatase A (stage 0 sporulation protein L) [EC:3.1.-.-]
K06359	SDR	0.6	0.241667	1	T4F_KO_P	Xun	response regulator aspartate phosphatase A (stage 0 sporulation protein L) [EC:3.1.-.-]
K06360	AP	-0.885714	0.0333333	0.121073	T4F_KO_P	QF	response regulator aspartate phosphatase B [EC:3.1.-.-]
K06360	SDR	-0.771429	0.102778	0.210895	T4F_KO_P	QF	response regulator aspartate phosphatase B [EC:3.1.-.-]
K06360	AP	0.0857143	0.919444	1	T4F_KO_P	Xun	response regulator aspartate phosphatase B [EC:3.1.-.-]
K06360	SDR	0.257143	0.658333	1	T4F_KO_P	Xun	response regulator aspartate phosphatase B [EC:3.1.-.-]
K06361	AP	-0.942857	0.0166667	0.0940476	T4F_KO_P	QF	response regulator aspartate phosphatase C [EC:3.1.-.-]
K06361	SDR	-0.714286	0.136111	0.245778	T4F_KO_P	QF	response regulator aspartate phosphatase C [EC:3.1.-.-]
K06361	AP	0.371429	0.497222	1	T4F_KO_P	Xun	response regulator aspartate phosphatase C [EC:3.1.-.-]
K06361	SDR	0.485714	0.355556	1	T4F_KO_P	Xun	response regulator aspartate phosphatase C [EC:3.1.-.-]
K06362	AP	-0.885714	0.0333333	0.121073	T4F_KO_P	QF	response regulator aspartate phosphatase D [EC:3.1.-.-]
K06362	SDR	-0.771429	0.102778	0.210895	T4F_KO_P	QF	response regulator aspartate phosphatase D [EC:3.1.-.-]
K06362	AP	0.485714	0.355556	1	T4F_KO_P	Xun	response regulator aspartate phosphatase D [EC:3.1.-.-]
K06362	SDR	0.6	0.241667	1	T4F_KO_P	Xun	response regulator aspartate phosphatase D [EC:3.1.-.-]
K06363	AP	-0.6	0.241667	0.292593	T4F_KO_P	QF	response regulator aspartate phosphatase E [EC:3.1.-.-]
K06363	SDR	-0.2	0.713889	0.762125	T4F_KO_P	QF	response regulator aspartate phosphatase E [EC:3.1.-.-]
K06363	AP	0.428571	0.419444	1	T4F_KO_P	Xun	response regulator aspartate phosphatase E [EC:3.1.-.-]
K06363	SDR	0.371429	0.497222	1	T4F_KO_P	Xun	response regulator aspartate phosphatase E [EC:3.1.-.-]
K06364	AP	-0.942857	0.0166667	0.0940476	T4F_KO_P	QF	response regulator aspartate phosphatase F [EC:3.1.-.-]
K06364	SDR	-0.714286	0.136111	0.245778	T4F_KO_P	QF	response regulator aspartate phosphatase F [EC:3.1.-.-]
K06364	AP	0.0857143	0.919444	1	T4F_KO_P	Xun	response regulator aspartate phosphatase F [EC:3.1.-.-]
K06364	SDR	0.257143	0.658333	1	T4F_KO_P	Xun	response regulator aspartate phosphatase F [EC:3.1.-.-]
K06365	AP	-0.942857	0.0166667	0.0940476	T4F_KO_P	QF	response regulator aspartate phosphatase G [EC:3.1.-.-]
K06365	SDR	-0.714286	0.136111	0.245778	T4F_KO_P	QF	response regulator aspartate phosphatase G [EC:3.1.-.-]
K06365	AP	0.0857143	0.919444	1	T4F_KO_P	Xun	response regulator aspartate phosphatase G [EC:3.1.-.-]
K06365	SDR	0.257143	0.658333	1	T4F_KO_P	Xun	response regulator aspartate phosphatase G [EC:3.1.-.-]
K06366	AP	-0.942857	0.0166667	0.0940476	T4F_KO_P	QF	response regulator aspartate phosphatase H [EC:3.1.-.-]
K06366	SDR	-0.714286	0.136111	0.245778	T4F_KO_P	QF	response regulator aspartate phosphatase H [EC:3.1.-.-]
K06366	AP	0.428571	0.419444	1	T4F_KO_P	Xun	response regulator aspartate phosphatase H [EC:3.1.-.-]
K06366	SDR	0.485714	0.355556	1	T4F_KO_P	Xun	response regulator aspartate phosphatase H [EC:3.1.-.-]
K06368	AP	-0.942857	0.0166667	0.0940476	T4F_KO_P	QF	response regulator aspartate phosphatase J [EC:3.1.-.-]
K06368	SDR	-0.714286	0.136111	0.245778	T4F_KO_P	QF	response regulator aspartate phosphatase J [EC:3.1.-.-]
K06368	AP	0.371429	0.497222	1	T4F_KO_P	Xun	response regulator aspartate phosphatase J [EC:3.1.-.-]
K06368	SDR	0.485714	0.355556	1	T4F_KO_P	Xun	response regulator aspartate phosphatase J [EC:3.1.-.-]
K06369	AP	-0.942857	0.0166667	0.0940476	T4F_KO_P	QF	response regulator aspartate phosphatase K [EC:3.1.-.-]
K06369	SDR	-0.714286	0.136111	0.245778	T4F_KO_P	QF	response regulator aspartate phosphatase K [EC:3.1.-.-]
K06369	AP	0.485714	0.355556	1	T4F_KO_P	Xun	response regulator aspartate phosphatase K [EC:3.1.-.-]
K06369	SDR	0.6	0.241667	1	T4F_KO_P	Xun	response regulator aspartate phosphatase K [EC:3.1.-.-]
K01629	AP	-0.942857	0.0166667	0.0940476	T4F_KO_P	QF	rhamnulose-1-phosphate aldolase [EC:4.1.2.19]
K01629	SDR	-0.542857	0.297222	0.358482	T4F_KO_P	QF	rhamnulose-1-phosphate aldolase [EC:4.1.2.19]
K01629	AP	-0.142857	0.802778	1	T4F_KO_P	Xun	rhamnulose-1-phosphate aldolase [EC:4.1.2.19]
K01629	SDR	-0.257143	0.658333	1	T4F_KO_P	Xun	rhamnulose-1-phosphate aldolase [EC:4.1.2.19]
K05352	AP	-0.942857	0.0166667	0.0940476	T4F_KO_P	QF	ribitol-5-phosphate 2-dehydrogenase [EC:1.1.1.137]
K05352	SDR	-0.542857	0.297222	0.358482	T4F_KO_P	QF	ribitol-5-phosphate 2-dehydrogenase [EC:1.1.1.137]
K05352	AP	-0.314286	0.563889	1	T4F_KO_P	Xun	ribitol-5-phosphate 2-dehydrogenase [EC:1.1.1.137]
K05352	SDR	-0.371429	0.497222	1	T4F_KO_P	Xun	ribitol-5-phosphate 2-dehydrogenase [EC:1.1.1.137]
K00525	AP	0.828571	0.0583333	0.126256	T4F_KO_P	QF	ribonucleoside-diphosphate reductase alpha chain [EC:1.17.4.1]
K00525	SDR	0.771429	0.102778	0.210895	T4F_KO_P	QF	ribonucleoside-diphosphate reductase alpha chain [EC:1.17.4.1]
K00525	AP	0.0285714	1	1	T4F_KO_P	Xun	ribonucleoside-diphosphate reductase alpha chain [EC:1.17.4.1]
K00525	SDR	0.0857143	0.919444	1	T4F_KO_P	Xun	ribonucleoside-diphosphate reductase alpha chain [EC:1.17.4.1]
K00526	AP	0.885714	0.0333333	0.121073	T4F_KO_P	QF	ribonucleoside-diphosphate reductase beta chain [EC:1.17.4.1]
K00526	SDR	0.771429	0.102778	0.210895	T4F_KO_P	QF	ribonucleoside-diphosphate reductase beta chain [EC:1.17.4.1]
K00526	AP	-0.0285714	1	1	T4F_KO_P	Xun	ribonucleoside-diphosphate reductase beta chain [EC:1.17.4.1]
K00526	SDR	-0.0857143	0.919444	1	T4F_KO_P	Xun	ribonucleoside-diphosphate reductase beta chain [EC:1.17.4.1]
K00527	AP	-0.314286	0.563889	0.627426	T4F_KO_P	QF	ribonucleoside-triphosphate reductase [EC:1.17.4.2]
K00527	SDR	0.0857143	0.919444	0.925301	T4F_KO_P	QF	ribonucleoside-triphosphate reductase [EC:1.17.4.2]
K00527	AP	-0.142857	0.802778	1	T4F_KO_P	Xun	ribonucleoside-triphosphate reductase [EC:1.17.4.2]
K00527	SDR	-0.314286	0.563889	1	T4F_KO_P	Xun	ribonucleoside-triphosphate reductase [EC:1.17.4.2]
K01807	AP	0.942857	0.0166667	0.0940476	T4F_KO_P	QF	ribose 5-phosphate isomerase A [EC:5.3.1.6]
K01807	SDR	0.657143	0.175	0.260849	T4F_KO_P	QF	ribose 5-phosphate isomerase A [EC:5.3.1.6]
K01807	AP	0.0857143	0.919444	1	T4F_KO_P	Xun	ribose 5-phosphate isomerase A [EC:5.3.1.6]
K01807	SDR	0.0285714	1	1	T4F_KO_P	Xun	ribose 5-phosphate isomerase A [EC:5.3.1.6]
K01808	AP	0.771429	0.102778	0.152478	T4F_KO_P	QF	ribose 5-phosphate isomerase B [EC:5.3.1.6]
K01808	SDR	0.885714	0.0333333	0.210895	T4F_KO_P	QF	ribose 5-phosphate isomerase B [EC:5.3.1.6]
K01808	AP	0.142857	0.802778	1	T4F_KO_P	Xun	ribose 5-phosphate isomerase B [EC:5.3.1.6]
K01808	SDR	0.0285714	1	1	T4F_KO_P	Xun	ribose 5-phosphate isomerase B [EC:5.3.1.6]
K00948	AP	0.714286	0.136111	0.177732	T4F_KO_P	QF	ribose-phosphate pyrophosphokinase [EC:2.7.6.1]
K00948	SDR	0.942857	0.0166667	0.210895	T4F_KO_P	QF	ribose-phosphate pyrophosphokinase [EC:2.7.6.1]
K00948	AP	-0.0285714	1	1	T4F_KO_P	Xun	ribose-phosphate pyrophosphokinase [EC:2.7.6.1]
K00948	SDR	-0.0857143	0.919444	1	T4F_KO_P	Xun	ribose-phosphate pyrophosphokinase [EC:2.7.6.1]
K01601	AP	0.714286	0.136111	0.177732	T4F_KO_P	QF	ribulose-bisphosphate carboxylase large chain [EC:4.1.1.39]
K01601	SDR	0.771429	0.102778	0.210895	T4F_KO_P	QF	ribulose-bisphosphate carboxylase large chain [EC:4.1.1.39]
K01601	AP	0.314286	0.563889	1	T4F_KO_P	Xun	ribulose-bisphosphate carboxylase large chain [EC:4.1.1.39]
K01601	SDR	0.485714	0.355556	1	T4F_KO_P	Xun	ribulose-bisphosphate carboxylase large chain [EC:4.1.1.39]
K01602	AP	0.714286	0.136111	0.177732	T4F_KO_P	QF	ribulose-bisphosphate carboxylase small chain [EC:4.1.1.39]
K01602	SDR	0.771429	0.102778	0.210895	T4F_KO_P	QF	ribulose-bisphosphate carboxylase small chain [EC:4.1.1.39]
K01602	AP	0.0857143	0.919444	1	T4F_KO_P	Xun	ribulose-bisphosphate carboxylase small chain [EC:4.1.1.39]
K01602	SDR	0.371429	0.497222	1	T4F_KO_P	Xun	ribulose-bisphosphate carboxylase small chain [EC:4.1.1.39]
K01783	AP	0.714286	0.136111	0.177732	T4F_KO_P	QF	ribulose-phosphate 3-epimerase [EC:5.1.3.1]
K01783	SDR	0.942857	0.0166667	0.210895	T4F_KO_P	QF	ribulose-phosphate 3-epimerase [EC:5.1.3.1]
K01783	AP	0.0857143	0.919444	1	T4F_KO_P	Xun	ribulose-phosphate 3-epimerase [EC:5.1.3.1]
K01783	SDR	0.0285714	1	1	T4F_KO_P	Xun	ribulose-phosphate 3-epimerase [EC:5.1.3.1]
K01974	AP	-0.0285714	1	1	T4F_KO_P	QF	RNA 3'-terminal phosphate cyclase [EC:6.5.1.4]
K01974	SDR	0.314286	0.563889	0.623038	T4F_KO_P	QF	RNA 3'-terminal phosphate cyclase [EC:6.5.1.4]
K01974	AP	-0.542857	0.297222	1	T4F_KO_P	Xun	RNA 3'-terminal phosphate cyclase [EC:6.5.1.4]
K01974	SDR	-0.6	0.241667	1	T4F_KO_P	Xun	RNA 3'-terminal phosphate cyclase [EC:6.5.1.4]
K07313	AP	0.828571	0.0583333	0.126256	T4F_KO_P	QF	serine/threonine protein phosphatase 1 [EC:3.1.3.16]
K07313	SDR	0.771429	0.102778	0.210895	T4F_KO_P	QF	serine/threonine protein phosphatase 1 [EC:3.1.3.16]
K07313	AP	0.0285714	1	1	T4F_KO_P	Xun	serine/threonine protein phosphatase 1 [EC:3.1.3.16]
K07313	SDR	0.142857	0.802778	1	T4F_KO_P	Xun	serine/threonine protein phosphatase 1 [EC:3.1.3.16]
K07314	AP	0.0857143	0.919444	0.931232	T4F_KO_P	QF	serine/threonine protein phosphatase 2 [EC:3.1.3.16]
K07314	SDR	-0.542857	0.297222	0.358482	T4F_KO_P	QF	serine/threonine protein phosphatase 2 [EC:3.1.3.16]
K07314	AP	-0.257143	0.658333	1	T4F_KO_P	Xun	serine/threonine protein phosphatase 2 [EC:3.1.3.16]
K07314	SDR	0.0285714	1	1	T4F_KO_P	Xun	serine/threonine protein phosphatase 2 [EC:3.1.3.16]
K11915	AP	-0.885714	0.0333333	0.121073	T4F_KO_P	QF	serine/threonine protein phosphatase Stp1 [EC:3.1.3.16]
K11915	SDR	-0.6	0.241667	0.309177	T4F_KO_P	QF	serine/threonine protein phosphatase Stp1 [EC:3.1.3.16]
K11915	AP	0.428571	0.419444	1	T4F_KO_P	Xun	serine/threonine protein phosphatase Stp1 [EC:3.1.3.16]
K11915	SDR	0.371429	0.497222	1	T4F_KO_P	Xun	serine/threonine protein phosphatase Stp1 [EC:3.1.3.16]
K12503	AP	0.771429	0.102778	0.152478	T4F_KO_P	QF	short-chain Z-isoprenyl diphosphate synthase [EC:2.5.1.68]
K12503	SDR	0.828571	0.0583333	0.210895	T4F_KO_P	QF	short-chain Z-isoprenyl diphosphate synthase [EC:2.5.1.68]
K12503	AP	0.0857143	0.919444	1	T4F_KO_P	Xun	short-chain Z-isoprenyl diphosphate synthase [EC:2.5.1.68]
K12503	SDR	0.0285714	1	1	T4F_KO_P	Xun	short-chain Z-isoprenyl diphosphate synthase [EC:2.5.1.68]
K07315	AP	0.771429	0.102778	0.152478	T4F_KO_P	QF	sigma-B regulation protein RsbU (phosphoserine phosphatase)
K07315	SDR	0.828571	0.0583333	0.210895	T4F_KO_P	QF	sigma-B regulation protein RsbU (phosphoserine phosphatase)
K07315	AP	0.0857143	0.919444	1	T4F_KO_P	Xun	sigma-B regulation protein RsbU (phosphoserine phosphatase)
K07315	SDR	0.0285714	1	1	T4F_KO_P	Xun	sigma-B regulation protein RsbU (phosphoserine phosphatase)
K05816	AP	0.885714	0.0333333	0.121073	T4F_KO_P	QF	sn-glycerol 3-phosphate transport system ATP-binding protein [EC:3.6.3.20]
K05816	SDR	0.6	0.241667	0.309177	T4F_KO_P	QF	sn-glycerol 3-phosphate transport system ATP-binding protein [EC:3.6.3.20]
K05816	AP	0.0857143	0.919444	1	T4F_KO_P	Xun	sn-glycerol 3-phosphate transport system ATP-binding protein [EC:3.6.3.20]
K05816	SDR	0.0285714	1	1	T4F_KO_P	Xun	sn-glycerol 3-phosphate transport system ATP-binding protein [EC:3.6.3.20]
K05814	AP	0.771429	0.102778	0.152478	T4F_KO_P	QF	sn-glycerol 3-phosphate transport system permease protein
K05814	SDR	0.714286	0.136111	0.245778	T4F_KO_P	QF	sn-glycerol 3-phosphate transport system permease protein
K05815	AP	0.828571	0.0583333	0.126256	T4F_KO_P	QF	sn-glycerol 3-phosphate transport system permease protein
K05815	SDR	0.771429	0.102778	0.210895	T4F_KO_P	QF	sn-glycerol 3-phosphate transport system permease protein
K05814	AP	0.314286	0.563889	1	T4F_KO_P	Xun	sn-glycerol 3-phosphate transport system permease protein
K05814	SDR	0.371429	0.497222	1	T4F_KO_P	Xun	sn-glycerol 3-phosphate transport system permease protein
K05815	AP	0.314286	0.563889	1	T4F_KO_P	Xun	sn-glycerol 3-phosphate transport system permease protein
K05815	SDR	0.371429	0.497222	1	T4F_KO_P	Xun	sn-glycerol 3-phosphate transport system permease protein
K05813	AP	0.828571	0.0583333	0.126256	T4F_KO_P	QF	sn-glycerol 3-phosphate transport system substrate-binding protein
K05813	SDR	0.771429	0.102778	0.210895	T4F_KO_P	QF	sn-glycerol 3-phosphate transport system substrate-binding protein
K05813	AP	0.314286	0.563889	1	T4F_KO_P	Xun	sn-glycerol 3-phosphate transport system substrate-binding protein
K05813	SDR	0.371429	0.497222	1	T4F_KO_P	Xun	sn-glycerol 3-phosphate transport system substrate-binding protein
K14683	AP	-0.657143	0.175	0.220319	T4F_KO_P	QF	solute carrier family 34 (sodium-dependent phosphate cotransporter)
K14683	SDR	-0.0857143	0.919444	0.925301	T4F_KO_P	QF	solute carrier family 34 (sodium-dependent phosphate cotransporter)
K14683	AP	0.0857143	0.919444	1	T4F_KO_P	Xun	solute carrier family 34 (sodium-dependent phosphate cotransporter)
K14683	SDR	0.0285714	1	1	T4F_KO_P	Xun	solute carrier family 34 (sodium-dependent phosphate cotransporter)
K00068	AP	-0.314286	0.563889	0.627426	T4F_KO_P	QF	sorbitol-6-phosphate 2-dehydrogenase [EC:1.1.1.140]
K00068	SDR	0.0857143	0.919444	0.925301	T4F_KO_P	QF	sorbitol-6-phosphate 2-dehydrogenase [EC:1.1.1.140]
K00068	AP	-0.542857	0.297222	1	T4F_KO_P	Xun	sorbitol-6-phosphate 2-dehydrogenase [EC:1.1.1.140]
K00068	SDR	-0.657143	0.175	1	T4F_KO_P	Xun	sorbitol-6-phosphate 2-dehydrogenase [EC:1.1.1.140]
K00696	AP	-0.6	0.241667	0.292593	T4F_KO_P	QF	sucrose-phosphate synthase [EC:2.4.1.14]
K00696	SDR	-0.142857	0.802778	0.839993	T4F_KO_P	QF	sucrose-phosphate synthase [EC:2.4.1.14]
K00696	AP	-0.0857143	0.919444	1	T4F_KO_P	Xun	sucrose-phosphate synthase [EC:2.4.1.14]
K00696	SDR	-0.2	0.713889	1	T4F_KO_P	Xun	sucrose-phosphate synthase [EC:2.4.1.14]
K07757	AP	-0.942857	0.0166667	0.0940476	T4F_KO_P	QF	sugar-phosphatase [EC:3.1.3.23]
K07757	SDR	-0.542857	0.297222	0.358482	T4F_KO_P	QF	sugar-phosphatase [EC:3.1.3.23]
K07757	AP	-0.0285714	1	1	T4F_KO_P	Xun	sugar-phosphatase [EC:3.1.3.23]
K07757	SDR	-0.0857143	0.919444	1	T4F_KO_P	Xun	sugar-phosphatase [EC:3.1.3.23]
K15064	AP	0.771429	0.102778	0.16087	T4F_KO_St	QF	syringate O-demethylase [EC:2.1.1.-]
K15064	SDR	0.885714	0.0333333	0.386667	T4F_KO_St	QF	syringate O-demethylase [EC:2.1.1.-]
K15064	AP	-0.2	0.713889	0.95942	T4F_KO_St	Xun	syringate O-demethylase [EC:2.1.1.-]
K15064	SDR	-0.371429	0.497222	1	T4F_KO_St	Xun	syringate O-demethylase [EC:2.1.1.-]
K01635	AP	-0.428571	0.419444	0.483739	T4F_KO_P	QF	tagatose 1,6-diphosphate aldolase [EC:4.1.2.40]
K01635	SDR	0.142857	0.802778	0.839993	T4F_KO_P	QF	tagatose 1,6-diphosphate aldolase [EC:4.1.2.40]
K08302	AP	-0.828571	0.0583333	0.126256	T4F_KO_P	QF	tagatose 1,6-diphosphate aldolase [EC:4.1.2.40]
K08302	SDR	-0.771429	0.102778	0.210895	T4F_KO_P	QF	tagatose 1,6-diphosphate aldolase [EC:4.1.2.40]
K01635	AP	0.142857	0.802778	1	T4F_KO_P	Xun	tagatose 1,6-diphosphate aldolase [EC:4.1.2.40]
K01635	SDR	-0.0857143	0.919444	1	T4F_KO_P	Xun	tagatose 1,6-diphosphate aldolase [EC:4.1.2.40]
K08302	AP	-0.142857	0.802778	1	T4F_KO_P	Xun	tagatose 1,6-diphosphate aldolase [EC:4.1.2.40]
K08302	SDR	-0.0285714	1	1	T4F_KO_P	Xun	tagatose 1,6-diphosphate aldolase [EC:4.1.2.40]
K00917	AP	0.828571	0.0583333	0.126256	T4F_KO_P	QF	tagatose 6-phosphate kinase [EC:2.7.1.144]
K00917	SDR	0.771429	0.102778	0.210895	T4F_KO_P	QF	tagatose 6-phosphate kinase [EC:2.7.1.144]
K00917	AP	-0.0857143	0.919444	1	T4F_KO_P	Xun	tagatose 6-phosphate kinase [EC:2.7.1.144]
K00917	SDR	-0.257143	0.658333	1	T4F_KO_P	Xun	tagatose 6-phosphate kinase [EC:2.7.1.144]
K02082	AP	-0.6	0.241667	0.292593	T4F_KO_P	QF	tagatose-6-phosphate ketose/aldose isomerase [EC:5.-.-.-]
K02082	SDR	-0.0857143	0.919444	0.925301	T4F_KO_P	QF	tagatose-6-phosphate ketose/aldose isomerase [EC:5.-.-.-]
K02082	AP	-0.0285714	1	1	T4F_KO_P	Xun	tagatose-6-phosphate ketose/aldose isomerase [EC:5.-.-.-]
K02082	SDR	-0.2	0.713889	1	T4F_KO_P	Xun	tagatose-6-phosphate ketose/aldose isomerase [EC:5.-.-.-]
K00946	AP	0.828571	0.0583333	0.126256	T4F_KO_P	QF	thiamine-monophosphate kinase [EC:2.7.4.16]
K00946	SDR	0.771429	0.102778	0.210895	T4F_KO_P	QF	thiamine-monophosphate kinase [EC:2.7.4.16]
K00946	AP	0.0857143	0.919444	1	T4F_KO_P	Xun	thiamine-monophosphate kinase [EC:2.7.4.16]
K00946	SDR	0.0285714	1	1	T4F_KO_P	Xun	thiamine-monophosphate kinase [EC:2.7.4.16]
K00788	AP	0.771429	0.102778	0.152478	T4F_KO_P	QF	thiamine-phosphate pyrophosphorylase [EC:2.5.1.3]
K00788	SDR	0.828571	0.0583333	0.210895	T4F_KO_P	QF	thiamine-phosphate pyrophosphorylase [EC:2.5.1.3]
K00788	AP	0.0857143	0.919444	1	T4F_KO_P	Xun	thiamine-phosphate pyrophosphorylase [EC:2.5.1.3]
K00788	SDR	0.0285714	1	1	T4F_KO_P	Xun	thiamine-phosphate pyrophosphorylase [EC:2.5.1.3]
K04720	AP	-0.942857	0.0166667	0.0940476	T4F_KO_P	QF	threonine-phosphate decarboxylase [EC:4.1.1.81]
K04720	SDR	-0.542857	0.297222	0.358482	T4F_KO_P	QF	threonine-phosphate decarboxylase [EC:4.1.1.81]
K04720	AP	0.314286	0.563889	1	T4F_KO_P	Xun	threonine-phosphate decarboxylase [EC:4.1.1.81]
K04720	SDR	0.257143	0.658333	1	T4F_KO_P	Xun	threonine-phosphate decarboxylase [EC:4.1.1.81]
K15765	AP	0.942857	0.0166667	0.06	T4F_KO_St	QF	toluene monooxygenase electron transfer component [EC:1.18.1.3]
K15765	SDR	0.542857	0.297222	0.389091	T4F_KO_St	QF	toluene monooxygenase electron transfer component [EC:1.18.1.3]
K15765	AP	0.0285714	1	1	T4F_KO_St	Xun	toluene monooxygenase electron transfer component [EC:1.18.1.3]
K15765	SDR	0.0857143	0.919444	1	T4F_KO_St	Xun	toluene monooxygenase electron transfer component [EC:1.18.1.3]
K15762	AP	0.0285714	1	1	T4F_KO_St	QF	toluene monooxygenase system ferredoxin subunit
K15762	SDR	0.428571	0.419444	0.511864	T4F_KO_St	QF	toluene monooxygenase system ferredoxin subunit
K15762	AP	-0.0857143	0.919444	0.95942	T4F_KO_St	Xun	toluene monooxygenase system ferredoxin subunit
K15762	SDR	0.0285714	1	1	T4F_KO_St	Xun	toluene monooxygenase system ferredoxin subunit
K15760	AP	0.942857	0.0166667	0.06	T4F_KO_St	QF	toluene monooxygenase system protein A [EC:1.14.13.-]
K15760	SDR	0.657143	0.175	0.386667	T4F_KO_St	QF	toluene monooxygenase system protein A [EC:1.14.13.-]
K15760	AP	-0.0857143	0.919444	0.95942	T4F_KO_St	Xun	toluene monooxygenase system protein A [EC:1.14.13.-]
K15760	SDR	-0.0285714	1	1	T4F_KO_St	Xun	toluene monooxygenase system protein A [EC:1.14.13.-]
K15761	AP	0.885714	0.0333333	0.075	T4F_KO_St	QF	toluene monooxygenase system protein B [EC:1.14.13.-]
K15761	SDR	0.6	0.241667	0.386667	T4F_KO_St	QF	toluene monooxygenase system protein B [EC:1.14.13.-]
K15761	AP	-0.257143	0.658333	0.95942	T4F_KO_St	Xun	toluene monooxygenase system protein B [EC:1.14.13.-]
K15761	SDR	-0.142857	0.802778	1	T4F_KO_St	Xun	toluene monooxygenase system protein B [EC:1.14.13.-]
K15763	AP	0.885714	0.0333333	0.075	T4F_KO_St	QF	toluene monooxygenase system protein D [EC:1.14.13.-]
K15763	SDR	0.6	0.241667	0.386667	T4F_KO_St	QF	toluene monooxygenase system protein D [EC:1.14.13.-]
K15763	AP	-0.2	0.713889	0.95942	T4F_KO_St	Xun	toluene monooxygenase system protein D [EC:1.14.13.-]
K15763	SDR	-0.0857143	0.919444	1	T4F_KO_St	Xun	toluene monooxygenase system protein D [EC:1.14.13.-]
K15764	AP	0.942857	0.0166667	0.06	T4F_KO_St	QF	toluene monooxygenase system protein E [EC:1.14.13.-]
K15764	SDR	0.542857	0.297222	0.389091	T4F_KO_St	QF	toluene monooxygenase system protein E [EC:1.14.13.-]
K15764	AP	0.0285714	1	1	T4F_KO_St	Xun	toluene monooxygenase system protein E [EC:1.14.13.-]
K15764	SDR	0.0857143	0.919444	1	T4F_KO_St	Xun	toluene monooxygenase system protein E [EC:1.14.13.-]
K13810	AP	0.314286	0.563889	0.627426	T4F_KO_P	QF	transaldolase / glucose-6-phosphate isomerase [EC:2.2.1.2 5.3.1.9]
K13810	SDR	0.485714	0.355556	0.419237	T4F_KO_P	QF	transaldolase / glucose-6-phosphate isomerase [EC:2.2.1.2 5.3.1.9]
K13810	AP	0.0285714	1	1	T4F_KO_P	Xun	transaldolase / glucose-6-phosphate isomerase [EC:2.2.1.2 5.3.1.9]
K13810	SDR	0.314286	0.563889	1	T4F_KO_P	Xun	transaldolase / glucose-6-phosphate isomerase [EC:2.2.1.2 5.3.1.9]
K01087	AP	0.771429	0.102778	0.152478	T4F_KO_P	QF	trehalose 6-phosphate phosphatase [EC:3.1.3.12]
K01087	SDR	0.828571	0.0583333	0.210895	T4F_KO_P	QF	trehalose 6-phosphate phosphatase [EC:3.1.3.12]
K01087	AP	0.0285714	1	1	T4F_KO_P	Xun	trehalose 6-phosphate phosphatase [EC:3.1.3.12]
K01087	SDR	0.0857143	0.919444	1	T4F_KO_P	Xun	trehalose 6-phosphate phosphatase [EC:3.1.3.12]
K00697	AP	0.771429	0.102778	0.152478	T4F_KO_P	QF	trehalose 6-phosphate synthase [EC:2.4.1.15]
K00697	SDR	0.828571	0.0583333	0.210895	T4F_KO_P	QF	trehalose 6-phosphate synthase [EC:2.4.1.15]
K00697	AP	0.0285714	1	1	T4F_KO_P	Xun	trehalose 6-phosphate synthase [EC:2.4.1.15]
K00697	SDR	0.0857143	0.919444	1	T4F_KO_P	Xun	trehalose 6-phosphate synthase [EC:2.4.1.15]
K16055	AP	0.771429	0.102778	0.152478	T4F_KO_P	QF	trehalose 6-phosphate synthase/phosphatase [EC:2.4.1.15 3.1.3.12]
K16055	SDR	0.828571	0.0583333	0.210895	T4F_KO_P	QF	trehalose 6-phosphate synthase/phosphatase [EC:2.4.1.15 3.1.3.12]
K16055	AP	0.0857143	0.919444	1	T4F_KO_P	Xun	trehalose 6-phosphate synthase/phosphatase [EC:2.4.1.15 3.1.3.12]
K16055	SDR	0.0285714	1	1	T4F_KO_P	Xun	trehalose 6-phosphate synthase/phosphatase [EC:2.4.1.15 3.1.3.12]
K01226	AP	-0.942857	0.0166667	0.0940476	T4F_KO_P	QF	trehalose-6-phosphate hydrolase [EC:3.2.1.93]
K01226	SDR	-0.657143	0.175	0.260849	T4F_KO_P	QF	trehalose-6-phosphate hydrolase [EC:3.2.1.93]
K01226	AP	0.142857	0.802778	1	T4F_KO_P	Xun	trehalose-6-phosphate hydrolase [EC:3.2.1.93]
K01226	SDR	0.257143	0.658333	1	T4F_KO_P	Xun	trehalose-6-phosphate hydrolase [EC:3.2.1.93]
K01803	AP	0.828571	0.0583333	0.126256	T4F_KO_P	QF	triosephosphate isomerase (TIM) [EC:5.3.1.1]
K01803	SDR	0.771429	0.102778	0.210895	T4F_KO_P	QF	triosephosphate isomerase (TIM) [EC:5.3.1.1]
K01803	AP	-0.0285714	1	1	T4F_KO_P	Xun	triosephosphate isomerase (TIM) [EC:5.3.1.1]
K01803	SDR	-0.0857143	0.919444	1	T4F_KO_P	Xun	triosephosphate isomerase (TIM) [EC:5.3.1.1]
K15888	AP	0.485714	0.355556	1	T4F_KO_P	Xun	tritrans,polycis-undecaprenyl-diphosphate synthase [geranylgeranyl-diphosphate specific] [EC:2.5.1.89]
K15888	SDR	0.428571	0.419444	1	T4F_KO_P	Xun	tritrans,polycis-undecaprenyl-diphosphate synthase [geranylgeranyl-diphosphate specific] [EC:2.5.1.89]
K10909	AP	0.428571	0.419444	1	T4F_KO_P	Xun	two-component system, autoinducer 2 sensor kinase/phosphatase LuxQ [EC:2.7.13.3 3.1.3.-]
K10909	SDR	0.371429	0.497222	1	T4F_KO_P	Xun	two-component system, autoinducer 2 sensor kinase/phosphatase LuxQ [EC:2.7.13.3 3.1.3.-]
K07658	AP	-0.942857	0.0166667	0.0940476	T4F_KO_P	QF	two-component system, OmpR family, alkaline phosphatase synthesis response regulator PhoP
K07658	SDR	-0.657143	0.175	0.260849	T4F_KO_P	QF	two-component system, OmpR family, alkaline phosphatase synthesis response regulator PhoP
K07658	AP	0.542857	0.297222	1	T4F_KO_P	Xun	two-component system, OmpR family, alkaline phosphatase synthesis response regulator PhoP
K07658	SDR	0.6	0.241667	1	T4F_KO_P	Xun	two-component system, OmpR family, alkaline phosphatase synthesis response regulator PhoP
K07665	AP	-0.542857	0.297222	0.354423	T4F_KO_P	QF	two-component system, OmpR family, copper resistance phosphate regulon response regulator CusR
K07665	SDR	-0.485714	0.355556	0.419237	T4F_KO_P	QF	two-component system, OmpR family, copper resistance phosphate regulon response regulator CusR
K07665	AP	0.0857143	0.919444	1	T4F_KO_P	Xun	two-component system, OmpR family, copper resistance phosphate regulon response regulator CusR
K07665	SDR	-0.0285714	1	1	T4F_KO_P	Xun	two-component system, OmpR family, copper resistance phosphate regulon response regulator CusR
K07659	AP	0.771429	0.102778	0.152478	T4F_KO_P	QF	two-component system, OmpR family, phosphate regulon response regulator OmpR
K07659	SDR	0.714286	0.136111	0.245778	T4F_KO_P	QF	two-component system, OmpR family, phosphate regulon response regulator OmpR
K07659	AP	0.142857	0.802778	1	T4F_KO_P	Xun	two-component system, OmpR family, phosphate regulon response regulator OmpR
K07659	SDR	0.257143	0.658333	1	T4F_KO_P	Xun	two-component system, OmpR family, phosphate regulon response regulator OmpR
K07657	AP	0.771429	0.102778	0.152478	T4F_KO_P	QF	two-component system, OmpR family, phosphate regulon response regulator PhoB
K07657	SDR	0.828571	0.0583333	0.210895	T4F_KO_P	QF	two-component system, OmpR family, phosphate regulon response regulator PhoB
K07657	AP	0.0857143	0.919444	1	T4F_KO_P	Xun	two-component system, OmpR family, phosphate regulon response regulator PhoB
K07657	SDR	0.0285714	1	1	T4F_KO_P	Xun	two-component system, OmpR family, phosphate regulon response regulator PhoB
K07636	AP	0.714286	0.136111	0.177732	T4F_KO_P	QF	two-component system, OmpR family, phosphate regulon sensor histidine kinase PhoR [EC:2.7.13.3]
K07636	SDR	0.942857	0.0166667	0.210895	T4F_KO_P	QF	two-component system, OmpR family, phosphate regulon sensor histidine kinase PhoR [EC:2.7.13.3]
K07636	AP	-0.0285714	1	1	T4F_KO_P	Xun	two-component system, OmpR family, phosphate regulon sensor histidine kinase PhoR [EC:2.7.13.3]
K07636	SDR	-0.0857143	0.919444	1	T4F_KO_P	Xun	two-component system, OmpR family, phosphate regulon sensor histidine kinase PhoR [EC:2.7.13.3]
K02851	AP	0.714286	0.136111	0.177732	T4F_KO_P	QF	UDP-GlcNAc:undecaprenyl-phosphate GlcNAc-1-phosphate transferase [EC:2.7.8.33]
K02851	SDR	0.942857	0.0166667	0.210895	T4F_KO_P	QF	UDP-GlcNAc:undecaprenyl-phosphate GlcNAc-1-phosphate transferase [EC:2.7.8.33]
K02851	AP	0.0857143	0.919444	1	T4F_KO_P	Xun	UDP-GlcNAc:undecaprenyl-phosphate GlcNAc-1-phosphate transferase [EC:2.7.8.33]
K02851	SDR	0.0285714	1	1	T4F_KO_P	Xun	UDP-GlcNAc:undecaprenyl-phosphate GlcNAc-1-phosphate transferase [EC:2.7.8.33]
K00965	AP	-0.828571	0.0583333	0.126256	T4F_KO_P	QF	UDPglucose--hexose-1-phosphate uridylyltransferase [EC:2.7.7.12]
K00965	SDR	-0.6	0.241667	0.309177	T4F_KO_P	QF	UDPglucose--hexose-1-phosphate uridylyltransferase [EC:2.7.7.12]
K00965	AP	0.0857143	0.919444	1	T4F_KO_P	Xun	UDPglucose--hexose-1-phosphate uridylyltransferase [EC:2.7.7.12]
K00965	SDR	-0.142857	0.802778	1	T4F_KO_P	Xun	UDPglucose--hexose-1-phosphate uridylyltransferase [EC:2.7.7.12]
K15640	AP	-0.885714	0.0333333	0.121073	T4F_KO_P	QF	uncharacterized phosphatase
K15640	SDR	-0.771429	0.102778	0.210895	T4F_KO_P	QF	uncharacterized phosphatase
K15640	AP	-0.0285714	1	1	T4F_KO_P	Xun	uncharacterized phosphatase
K15640	SDR	0.142857	0.802778	1	T4F_KO_P	Xun	uncharacterized phosphatase
K00806	AP	0.714286	0.136111	0.177732	T4F_KO_P	QF	undecaprenyl diphosphate synthase [EC:2.5.1.31]
K00806	SDR	0.942857	0.0166667	0.210895	T4F_KO_P	QF	undecaprenyl diphosphate synthase [EC:2.5.1.31]
K00806	AP	-0.0285714	1	1	T4F_KO_P	Xun	undecaprenyl diphosphate synthase [EC:2.5.1.31]
K00806	SDR	-0.0857143	0.919444	1	T4F_KO_P	Xun	undecaprenyl diphosphate synthase [EC:2.5.1.31]
K13014	AP	-0.771429	0.102778	0.152478	T4F_KO_P	QF	undecaprenyl phosphate-alpha-L-ara4FN deformylase [EC:3.5.-.-]
K13014	SDR	-0.828571	0.0583333	0.210895	T4F_KO_P	QF	undecaprenyl phosphate-alpha-L-ara4FN deformylase [EC:3.5.-.-]
K13014	AP	-0.2	0.713889	1	T4F_KO_P	Xun	undecaprenyl phosphate-alpha-L-ara4FN deformylase [EC:3.5.-.-]
K13014	SDR	-0.257143	0.658333	1	T4F_KO_P	Xun	undecaprenyl phosphate-alpha-L-ara4FN deformylase [EC:3.5.-.-]
K12962	AP	-0.942857	0.0166667	0.0940476	T4F_KO_P	QF	undecaprenyl phosphate-alpha-L-ara4N flippase subunit ArnE
K12962	SDR	-0.714286	0.136111	0.245778	T4F_KO_P	QF	undecaprenyl phosphate-alpha-L-ara4N flippase subunit ArnE
K12962	AP	0.0857143	0.919444	1	T4F_KO_P	Xun	undecaprenyl phosphate-alpha-L-ara4N flippase subunit ArnE
K12962	SDR	0.257143	0.658333	1	T4F_KO_P	Xun	undecaprenyl phosphate-alpha-L-ara4N flippase subunit ArnE
K12963	AP	0.2	0.713889	0.786024	T4F_KO_P	QF	undecaprenyl phosphate-alpha-L-ara4N flippase subunit ArnF
K12963	SDR	0.0857143	0.919444	0.925301	T4F_KO_P	QF	undecaprenyl phosphate-alpha-L-ara4N flippase subunit ArnF
K12963	AP	-0.2	0.713889	1	T4F_KO_P	Xun	undecaprenyl phosphate-alpha-L-ara4N flippase subunit ArnF
K12963	SDR	-0.257143	0.658333	1	T4F_KO_P	Xun	undecaprenyl phosphate-alpha-L-ara4N flippase subunit ArnF
K06153	AP	0.771429	0.102778	0.152478	T4F_KO_P	QF	undecaprenyl-diphosphatase [EC:3.6.1.27]
K06153	SDR	0.828571	0.0583333	0.210895	T4F_KO_P	QF	undecaprenyl-diphosphatase [EC:3.6.1.27]
K06153	AP	-0.0285714	1	1	T4F_KO_P	Xun	undecaprenyl-diphosphatase [EC:3.6.1.27]
K06153	SDR	-0.0857143	0.919444	1	T4F_KO_P	Xun	undecaprenyl-diphosphatase [EC:3.6.1.27]
K10012	AP	0.828571	0.0583333	0.126256	T4F_KO_P	QF	undecaprenyl-phosphate 4-deoxy-4-formamido-L-arabinose transferase [EC:2.7.8.30]
K10012	SDR	0.771429	0.102778	0.210895	T4F_KO_P	QF	undecaprenyl-phosphate 4-deoxy-4-formamido-L-arabinose transferase [EC:2.7.8.30]
K10012	AP	0.0857143	0.919444	1	T4F_KO_P	Xun	undecaprenyl-phosphate 4-deoxy-4-formamido-L-arabinose transferase [EC:2.7.8.30]
K10012	SDR	-0.142857	0.802778	1	T4F_KO_P	Xun	undecaprenyl-phosphate 4-deoxy-4-formamido-L-arabinose transferase [EC:2.7.8.30]
K00996	AP	0.828571	0.0583333	0.126256	T4F_KO_P	QF	undecaprenyl-phosphate galactose phosphotransferase [EC:2.7.8.6]
K00996	SDR	0.771429	0.102778	0.210895	T4F_KO_P	QF	undecaprenyl-phosphate galactose phosphotransferase [EC:2.7.8.6]
K00996	AP	0.371429	0.497222	1	T4F_KO_P	Xun	undecaprenyl-phosphate galactose phosphotransferase [EC:2.7.8.6]
K00996	SDR	0.314286	0.563889	1	T4F_KO_P	Xun	undecaprenyl-phosphate galactose phosphotransferase [EC:2.7.8.6]
K13656	AP	0.771429	0.102778	0.152478	T4F_KO_P	QF	undecaprenyl-phosphate glucose phosphotransferase [EC:2.7.8.31]
K13656	SDR	0.657143	0.175	0.260849	T4F_KO_P	QF	undecaprenyl-phosphate glucose phosphotransferase [EC:2.7.8.31]
K13656	AP	-0.0285714	1	1	T4F_KO_P	Xun	undecaprenyl-phosphate glucose phosphotransferase [EC:2.7.8.31]
K13656	SDR	-0.0857143	0.919444	1	T4F_KO_P	Xun	undecaprenyl-phosphate glucose phosphotransferase [EC:2.7.8.31]
K00963	AP	0.828571	0.0583333	0.126256	T4F_KO_P	QF	UTP--glucose-1-phosphate uridylyltransferase [EC:2.7.7.9]
K00963	SDR	0.771429	0.102778	0.210895	T4F_KO_P	QF	UTP--glucose-1-phosphate uridylyltransferase [EC:2.7.7.9]
K00963	AP	-0.0285714	1	1	T4F_KO_P	Xun	UTP--glucose-1-phosphate uridylyltransferase [EC:2.7.7.9]
K00963	SDR	-0.0857143	0.919444	1	T4F_KO_P	Xun	UTP--glucose-1-phosphate uridylyltransferase [EC:2.7.7.9]
K03862	AP	0.828571	0.0583333	0.113514	T4F_KO_St	QF	vanillate monooxygenase [EC:1.14.13.82]
K03862	SDR	0.771429	0.102778	0.386667	T4F_KO_St	QF	vanillate monooxygenase [EC:1.14.13.82]
K03863	AP	0.771429	0.102778	0.16087	T4F_KO_St	QF	vanillate monooxygenase [EC:1.14.13.82]
K03863	SDR	0.714286	0.136111	0.386667	T4F_KO_St	QF	vanillate monooxygenase [EC:1.14.13.82]
K03862	AP	0.371429	0.497222	0.95942	T4F_KO_St	Xun	vanillate monooxygenase [EC:1.14.13.82]
K03862	SDR	0.314286	0.563889	1	T4F_KO_St	Xun	vanillate monooxygenase [EC:1.14.13.82]
K03863	AP	0.142857	0.802778	0.95942	T4F_KO_St	Xun	vanillate monooxygenase [EC:1.14.13.82]
K03863	SDR	0.257143	0.658333	1	T4F_KO_St	Xun	vanillate monooxygenase [EC:1.14.13.82]
K15066	AP	0.828571	0.0583333	0.113514	T4F_KO_St	QF	vanillate/3-O-methylgallate O-demethylase
K15066	SDR	0.771429	0.102778	0.386667	T4F_KO_St	QF	vanillate/3-O-methylgallate O-demethylase
K15066	AP	-0.0857143	0.919444	0.95942	T4F_KO_St	Xun	vanillate/3-O-methylgallate O-demethylase
K15066	SDR	-0.2	0.713889	1	T4F_KO_St	Xun	vanillate/3-O-methylgallate O-demethylase
K15546	AP	0.0285714	1	1	T4F_KO_St	QF	XRE family transcriptional regulator, aerobic/anaerobic benzoate catabolism transcriptional regulator
K15546	SDR	0.0857143	0.919444	0.95942	T4F_KO_St	QF	XRE family transcriptional regulator, aerobic/anaerobic benzoate catabolism transcriptional regulator
K15546	AP	0.371429	0.497222	0.95942	T4F_KO_St	Xun	XRE family transcriptional regulator, aerobic/anaerobic benzoate catabolism transcriptional regulator
K15546	SDR	0.542857	0.297222	1	T4F_KO_St	Xun	XRE family transcriptional regulator, aerobic/anaerobic benzoate catabolism transcriptional regulator
K01198	AP	0.771429	0.102778	0.16087	T4F_KO_St	QF	xylan 1,4-beta-xylosidase [EC:3.2.1.37]
K01198	SDR	0.657143	0.175	0.386667	T4F_KO_St	QF	xylan 1,4-beta-xylosidase [EC:3.2.1.37]
K01198	AP	-0.142857	0.802778	0.95942	T4F_KO_St	Xun	xylan 1,4-beta-xylosidase [EC:3.2.1.37]
K01198	SDR	-0.257143	0.658333	1	T4F_KO_St	Xun	xylan 1,4-beta-xylosidase [EC:3.2.1.37]
1.1.1.43	AP	-0.6	0.241667	0.311828	T4F_EC_P	QF	phosphogluconate 2-dehydrogenase
1.1.1.43	SDR	-0.142857	0.802778	0.904538	T4F_EC_P	QF	phosphogluconate 2-dehydrogenase
1.1.1.44	AP	-0.314286	0.563889	0.626543	T4F_EC_P	QF	phosphogluconate dehydrogenase (NADP+-dependent, decarboxylating)
1.1.1.44	SDR	0.314286	0.563889	0.653784	T4F_EC_P	QF	phosphogluconate dehydrogenase (NADP+-dependent, decarboxylating)
1.1.1.69	AP	0.828571	0.0583333	0.0972222	T4F_EC_P	QF	gluconate 5-dehydrogenase
1.1.1.69	SDR	0.771429	0.102778	0.228395	T4F_EC_P	QF	gluconate 5-dehydrogenase
1.1.1.94	AP	0.828571	0.0583333	0.0972222	T4F_EC_P	QF	glycerol-3-phosphate dehydrogenase [NAD(P)+]
1.1.1.94	SDR	0.771429	0.102778	0.228395	T4F_EC_P	QF	glycerol-3-phosphate dehydrogenase [NAD(P)+]
1.1.1.125	AP	0.828571	0.0583333	0.0972222	T4F_EC_P	QF	2-deoxy-D-gluconate 3-dehydrogenase
1.1.1.125	SDR	0.771429	0.102778	0.228395	T4F_EC_P	QF	2-deoxy-D-gluconate 3-dehydrogenase
1.1.1.215	AP	0.942857	0.0166667	0.0952381	T4F_EC_P	QF	gluconate 2-dehydrogenase
1.1.1.215	SDR	0.542857	0.297222	0.383513	T4F_EC_P	QF	gluconate 2-dehydrogenase
1.1.3.21	AP	-0.371429	0.497222	0.568254	T4F_EC_P	QF	glycerol-3-phosphate oxidase
1.1.3.21	SDR	0.0857143	0.919444	0.94302	T4F_EC_P	QF	glycerol-3-phosphate oxidase
1.1.5.3	AP	0.828571	0.0583333	0.0972222	T4F_EC_P	QF	glycerol-3-phosphate dehydrogenase
1.1.5.3	SDR	0.771429	0.102778	0.228395	T4F_EC_P	QF	glycerol-3-phosphate dehydrogenase
2.1.1.222	AP	0.828571	0.0583333	0.0972222	T4F_EC_P	QF	2-polyprenyl-6-hydroxyphenol methylase
2.1.1.222	SDR	0.771429	0.102778	0.228395	T4F_EC_P	QF	2-polyprenyl-6-hydroxyphenol methylase
2.3.1.15	AP	0.828571	0.0583333	0.0972222	T4F_EC_P	QF	glycerol-3-phosphate 1-O-acyltransferase
2.3.1.15	SDR	0.771429	0.102778	0.228395	T4F_EC_P	QF	glycerol-3-phosphate 1-O-acyltransferase
2.3.1.51	AP	0.828571	0.0583333	0.0972222	T4F_EC_P	QF	1-acylglycerol-3-phosphate O-acyltransferase
2.3.1.51	SDR	0.771429	0.102778	0.228395	T4F_EC_P	QF	1-acylglycerol-3-phosphate O-acyltransferase
2.7.1.63	AP	0.371429	0.497222	0.568254	T4F_EC_P	QF	polyphosphate---glucose phosphotransferase
2.7.1.63	SDR	0.314286	0.563889	0.653784	T4F_EC_P	QF	polyphosphate---glucose phosphotransferase
2.7.4.1	AP	0.828571	0.0583333	0.0972222	T4F_EC_P	QF	polyphosphate kinase
2.7.4.1	SDR	0.771429	0.102778	0.228395	T4F_EC_P	QF	polyphosphate kinase
2.7.7.39	AP	-0.885714	0.0333333	0.0972222	T4F_EC_P	QF	glycerol-3-phosphate cytidylyltransferase
2.7.7.39	SDR	-0.6	0.241667	0.358025	T4F_EC_P	QF	glycerol-3-phosphate cytidylyltransferase
2.7.8.5	AP	0.828571	0.0583333	0.0972222	T4F_EC_P	QF	CDP-diacylglycerol---glycerol-3-phosphate 1-phosphatidyltransferase
2.7.8.5	SDR	0.771429	0.102778	0.228395	T4F_EC_P	QF	CDP-diacylglycerol---glycerol-3-phosphate 1-phosphatidyltransferase
2.7.8.20	AP	0.142857	0.802778	0.867868	T4F_EC_P	QF	phosphatidylglycerol---membrane-oligosaccharide glycerophosphotransferase
2.7.8.20	SDR	-0.485714	0.355556	0.451499	T4F_EC_P	QF	phosphatidylglycerol---membrane-oligosaccharide glycerophosphotransferase
2.7.8.23	AP	0.257143	0.658333	0.721461	T4F_EC_P	QF	carboxyvinyl-carboxyphosphonate phosphorylmutase
2.7.8.23	SDR	0.142857	0.802778	0.904538	T4F_EC_P	QF	carboxyvinyl-carboxyphosphonate phosphorylmutase
3.1.1.47	AP	0.771429	0.102778	0.15812	T4F_EC_P	QF	1-alkyl-2-acetylglycerophosphocholine esterase
3.1.1.47	SDR	0.657143	0.175	0.297872	T4F_EC_P	QF	1-alkyl-2-acetylglycerophosphocholine esterase
3.1.3.1	AP	0.942857	0.0166667	0.0952381	T4F_EC_P	QF	alkaline phosphatase
3.1.3.1	SDR	0.657143	0.175	0.297872	T4F_EC_P	QF	alkaline phosphatase
3.1.3.2	AP	1	0.00277778	0.0952381	T4F_EC_P	QF	acid phosphatase
3.1.3.2	SDR	0.6	0.241667	0.358025	T4F_EC_P	QF	acid phosphatase
3.1.3.3	AP	0.828571	0.0583333	0.0972222	T4F_EC_P	QF	phosphoserine phosphatase
3.1.3.3	SDR	0.771429	0.102778	0.228395	T4F_EC_P	QF	phosphoserine phosphatase
3.1.3.5	AP	0.6	0.241667	0.311828	T4F_EC_P	QF	5'-nucleotidase
3.1.3.5	SDR	0.885714	0.0333333	0.228395	T4F_EC_P	QF	5'-nucleotidase
3.1.3.7	AP	0.828571	0.0583333	0.0972222	T4F_EC_P	QF	3'(2'),5'-bisphosphate nucleotidase
3.1.3.7	SDR	0.771429	0.102778	0.228395	T4F_EC_P	QF	3'(2'),5'-bisphosphate nucleotidase
3.1.3.8	AP	0.942857	0.0166667	0.0952381	T4F_EC_P	QF	3-phytase
3.1.3.8	SDR	0.542857	0.297222	0.383513	T4F_EC_P	QF	3-phytase
3.1.3.10	AP	0.371429	0.497222	0.568254	T4F_EC_P	QF	glucose-1-phosphatase
3.1.3.10	SDR	-0.371429	0.497222	0.593698	T4F_EC_P	QF	glucose-1-phosphatase
3.1.3.12	AP	0.771429	0.102778	0.15812	T4F_EC_P	QF	trehalose-phosphatase
3.1.3.12	SDR	0.714286	0.136111	0.272222	T4F_EC_P	QF	trehalose-phosphatase
3.1.3.15	AP	-0.828571	0.0583333	0.0972222	T4F_EC_P	QF	histidinol-phosphatase
3.1.3.15	SDR	-0.771429	0.102778	0.228395	T4F_EC_P	QF	histidinol-phosphatase
3.1.3.16	AP	-0.942857	0.0166667	0.0952381	T4F_EC_P	QF	protein-serine/threonine phosphatase
3.1.3.16	SDR	-0.657143	0.175	0.297872	T4F_EC_P	QF	protein-serine/threonine phosphatase
3.1.3.18	AP	0.828571	0.0583333	0.0972222	T4F_EC_P	QF	phosphoglycolate phosphatase
3.1.3.18	SDR	0.771429	0.102778	0.228395	T4F_EC_P	QF	phosphoglycolate phosphatase
3.1.3.25	AP	0.828571	0.0583333	0.0972222	T4F_EC_P	QF	inositol-phosphate phosphatase
3.1.3.25	SDR	0.771429	0.102778	0.228395	T4F_EC_P	QF	inositol-phosphate phosphatase
3.1.3.26	AP	0.942857	0.0166667	0.0952381	T4F_EC_P	QF	4-phytase
3.1.3.26	SDR	0.657143	0.175	0.297872	T4F_EC_P	QF	4-phytase
3.1.3.27	AP	-0.942857	0.0166667	0.0952381	T4F_EC_P	QF	phosphatidylglycerophosphatase
3.1.3.27	SDR	-0.657143	0.175	0.297872	T4F_EC_P	QF	phosphatidylglycerophosphatase
3.1.3.41	AP	-0.942857	0.0166667	0.0952381	T4F_EC_P	QF	4-nitrophenylphosphatase
3.1.3.41	SDR	-0.542857	0.297222	0.383513	T4F_EC_P	QF	4-nitrophenylphosphatase
3.1.3.48	AP	-0.371429	0.497222	0.568254	T4F_EC_P	QF	protein-tyrosine-phosphatase
3.1.3.48	SDR	0.0857143	0.919444	0.94302	T4F_EC_P	QF	protein-tyrosine-phosphatase
3.1.4.3	AP	0.657143	0.175	0.237288	T4F_EC_P	QF	phospholipase C
3.1.4.3	SDR	0.371429	0.497222	0.593698	T4F_EC_P	QF	phospholipase C
3.1.4.4	AP	0.828571	0.0583333	0.0972222	T4F_EC_P	QF	phospholipase D
3.1.4.4	SDR	0.771429	0.102778	0.228395	T4F_EC_P	QF	phospholipase D
3.1.4.12	AP	-0.885714	0.0333333	0.0972222	T4F_EC_P	QF	sphingomyelin phosphodiesterase
3.1.4.12	SDR	-0.771429	0.102778	0.228395	T4F_EC_P	QF	sphingomyelin phosphodiesterase
3.1.4.16	AP	-0.942857	0.0166667	0.0952381	T4F_EC_P	QF	2',3'-cyclic-nucleotide 2'-phosphodiesterase
3.1.4.16	SDR	-0.714286	0.136111	0.272222	T4F_EC_P	QF	2',3'-cyclic-nucleotide 2'-phosphodiesterase
3.1.4.17	AP	0.885714	0.0333333	0.0972222	T4F_EC_P	QF	3',5'-cyclic-nucleotide phosphodiesterase
3.1.4.17	SDR	0.6	0.241667	0.358025	T4F_EC_P	QF	3',5'-cyclic-nucleotide phosphodiesterase
3.1.4.46	AP	-0.714286	0.136111	0.191033	T4F_EC_P	QF	glycerophosphodiester phosphodiesterase
3.1.4.46	SDR	-0.0857143	0.919444	0.94302	T4F_EC_P	QF	glycerophosphodiester phosphodiesterase
3.1.4.50	AP	-0.428571	0.419444	0.508418	T4F_EC_P	QF	glycosylphosphatidylinositol phospholipase D
3.1.4.50	SDR	-0.542857	0.297222	0.383513	T4F_EC_P	QF	glycosylphosphatidylinositol phospholipase D
3.1.7.2	AP	0.942857	0.0166667	0.0952381	T4F_EC_P	QF	guanosine-3',5'-bis(diphosphate) 3'-diphosphatase
3.1.7.2	SDR	0.542857	0.297222	0.383513	T4F_EC_P	QF	guanosine-3',5'-bis(diphosphate) 3'-diphosphatase
3.6.1.1	AP	0.828571	0.0583333	0.0972222	T4F_EC_P	QF	inorganic diphosphatase
3.6.1.1	SDR	0.771429	0.102778	0.228395	T4F_EC_P	QF	inorganic diphosphatase
3.6.1.7	AP	-0.714286	0.136111	0.191033	T4F_EC_P	QF	acylphosphatase
3.6.1.7	SDR	-0.0857143	0.919444	0.94302	T4F_EC_P	QF	acylphosphatase
3.6.1.13	AP	0.428571	0.419444	0.508418	T4F_EC_P	QF	ADP-ribose diphosphatase
3.6.1.13	SDR	0.828571	0.0583333	0.228395	T4F_EC_P	QF	ADP-ribose diphosphatase
3.6.1.23	AP	0.828571	0.0583333	0.0972222	T4F_EC_P	QF	dUTP diphosphatase
3.6.1.23	SDR	0.771429	0.102778	0.228395	T4F_EC_P	QF	dUTP diphosphatase
3.6.1.26	AP	0.657143	0.175	0.237288	T4F_EC_P	QF	CDP-diacylglycerol diphosphatase
3.6.1.26	SDR	0.0285714	1	1	T4F_EC_P	QF	CDP-diacylglycerol diphosphatase
3.6.1.31	AP	0.828571	0.0583333	0.0972222	T4F_EC_P	QF	phosphoribosyl-ATP diphosphatase
3.6.1.31	SDR	0.771429	0.102778	0.228395	T4F_EC_P	QF	phosphoribosyl-ATP diphosphatase
3.6.1.11	AP	0.828571	0.0583333	0.0972222	T4F_EC_P	QF	exopolyphosphatase
3.6.1.11	SDR	0.771429	0.102778	0.228395	T4F_EC_P	QF	exopolyphosphatase
3.6.1.40	AP	0.828571	0.0583333	0.0972222	T4F_EC_P	QF	guanosine-5'-triphosphate,3'-diphosphate phosphatase
3.6.1.40	SDR	0.771429	0.102778	0.228395	T4F_EC_P	QF	guanosine-5'-triphosphate,3'-diphosphate phosphatase
3.6.1.41	AP	-0.485714	0.355556	0.444444	T4F_EC_P	QF	bis(5'-nucleosyl)-tetraphosphatase (symmetrical)
3.6.1.41	SDR	-0.542857	0.297222	0.383513	T4F_EC_P	QF	bis(5'-nucleosyl)-tetraphosphatase (symmetrical)
3.1.3.11	AP	0.828571	0.0583333	0.0972222	T4F_EC_P	QF	fructose-bisphosphatase
3.1.3.11	SDR	0.771429	0.102778	0.228395	T4F_EC_P	QF	fructose-bisphosphatase
4.1.2.14	AP	0.828571	0.0583333	0.0972222	T4F_EC_P	QF	2-dehydro-3-deoxy-phosphogluconate aldolase
4.1.2.14	SDR	0.771429	0.102778	0.228395	T4F_EC_P	QF	2-dehydro-3-deoxy-phosphogluconate aldolase
4.2.1.12	AP	0.828571	0.0583333	0.0972222	T4F_EC_P	QF	phosphogluconate dehydratase
4.2.1.12	SDR	0.771429	0.102778	0.228395	T4F_EC_P	QF	phosphogluconate dehydratase
3.1.3.73	AP	-0.771429	0.102778	0.15812	T4F_EC_P	QF	adenosylcobalamin/alpha-ribazole phosphatase
3.1.3.73	SDR	-0.714286	0.136111	0.272222	T4F_EC_P	QF	adenosylcobalamin/alpha-ribazole phosphatase
2.5.1.74	AP	-0.942857	0.0166667	0.0952381	T4F_EC_P	QF	1,4-dihydroxy-2-naphthoate polyprenyltransferase
2.5.1.74	SDR	-0.542857	0.297222	0.383513	T4F_EC_P	QF	1,4-dihydroxy-2-naphthoate polyprenyltransferase
2.1.1.201	AP	0.828571	0.0583333	0.0972222	T4F_EC_P	QF	2-methoxy-6-polyprenyl-1,4-benzoquinol methylase
2.1.1.201	SDR	0.771429	0.102778	0.228395	T4F_EC_P	QF	2-methoxy-6-polyprenyl-1,4-benzoquinol methylase
3.6.1.54	AP	-0.0285714	1	1	T4F_EC_P	QF	UDP-2,3-diacylglucosamine diphosphatase
3.6.1.54	SDR	0.0857143	0.919444	0.94302	T4F_EC_P	QF	UDP-2,3-diacylglucosamine diphosphatase
3.1.3.45	AP	-0.0285714	1	1	T4F_EC_P	QF	3-deoxy-manno-octulosonate-8-phosphatase
3.1.3.45	SDR	0.0857143	0.919444	0.94302	T4F_EC_P	QF	3-deoxy-manno-octulosonate-8-phosphatase
3.1.3.82	AP	0.714286	0.136111	0.191033	T4F_EC_P	QF	D-glycero-beta-D-manno-heptose 1,7-bisphosphate 7-phosphatase
3.1.3.82	SDR	0.771429	0.102778	0.228395	T4F_EC_P	QF	D-glycero-beta-D-manno-heptose 1,7-bisphosphate 7-phosphatase
3.1.3.83	AP	0.714286	0.136111	0.191033	T4F_EC_P	QF	D-glycero-alpha-D-manno-heptose 1,7-bisphosphate 7-phosphatase
3.1.3.83	SDR	0.771429	0.102778	0.228395	T4F_EC_P	QF	D-glycero-alpha-D-manno-heptose 1,7-bisphosphate 7-phosphatase
4.1.2.29	AP	-0.942857	0.0166667	0.0952381	T4F_EC_P	QF	5-dehydro-2-deoxyphosphogluconate aldolase
4.1.2.29	SDR	-0.657143	0.175	0.297872	T4F_EC_P	QF	5-dehydro-2-deoxyphosphogluconate aldolase
3.6.1.22	AP	0.828571	0.0583333	0.0972222	T4F_EC_P	QF	NAD+ diphosphatase
3.6.1.22	SDR	0.771429	0.102778	0.228395	T4F_EC_P	QF	NAD+ diphosphatase
2.6.1.37	AP	-0.714286	0.136111	0.191033	T4F_EC_P	QF	2-aminoethylphosphonate---pyruvate transaminase
2.6.1.37	SDR	-0.942857	0.0166667	0.228395	T4F_EC_P	QF	2-aminoethylphosphonate---pyruvate transaminase
3.6.1.8	AP	0.828571	0.0583333	0.0972222	T4F_EC_P	QF	ATP diphosphatase
3.6.1.8	SDR	0.771429	0.102778	0.228395	T4F_EC_P	QF	ATP diphosphatase
4.2.1.39	AP	0.828571	0.0583333	0.0972222	T4F_EC_P	QF	gluconate dehydratase
4.2.1.39	SDR	0.771429	0.102778	0.228395	T4F_EC_P	QF	gluconate dehydratase
1.1.1.274	AP	0.485714	0.355556	0.444444	T4F_EC_P	QF	2,5-didehydrogluconate reductase (2-dehydro-D-gluconate-forming)
1.1.1.274	SDR	0.6	0.241667	0.358025	T4F_EC_P	QF	2,5-didehydrogluconate reductase (2-dehydro-D-gluconate-forming)
3.1.3.71	AP	-0.942857	0.0166667	0.0952381	T4F_EC_P	QF	2-phosphosulfolactate phosphatase
3.1.3.71	SDR	-0.657143	0.175	0.297872	T4F_EC_P	QF	2-phosphosulfolactate phosphatase
1.1.99.3	AP	0.771429	0.102778	0.15812	T4F_EC_P	QF	gluconate 2-dehydrogenase (acceptor)
1.1.99.3	SDR	0.714286	0.136111	0.272222	T4F_EC_P	QF	gluconate 2-dehydrogenase (acceptor)
3.6.1.27	AP	0.828571	0.0583333	0.0972222	T4F_EC_P	QF	undecaprenyl-diphosphate phosphatase
3.6.1.27	SDR	0.771429	0.102778	0.228395	T4F_EC_P	QF	undecaprenyl-diphosphate phosphatase
3.6.1.15	AP	0.828571	0.0583333	0.0972222	T4F_EC_P	QF	nucleoside-triphosphate phosphatase
3.6.1.15	SDR	0.771429	0.102778	0.228395	T4F_EC_P	QF	nucleoside-triphosphate phosphatase
3.1.3.70	AP	-0.6	0.241667	0.311828	T4F_EC_P	QF	mannosyl-3-phosphoglycerate phosphatase
3.1.3.70	SDR	-0.0285714	1	1	T4F_EC_P	QF	mannosyl-3-phosphoglycerate phosphatase
3.1.3.23	AP	-0.885714	0.0333333	0.0972222	T4F_EC_P	QF	sugar-phosphatase
3.1.3.23	SDR	-0.6	0.241667	0.358025	T4F_EC_P	QF	sugar-phosphatase
3.6.1.45	AP	-0.314286	0.563889	0.626543	T4F_EC_P	QF	UDP-sugar diphosphatase
3.6.1.45	SDR	-0.6	0.241667	0.358025	T4F_EC_P	QF	UDP-sugar diphosphatase
3.1.4.14	AP	-0.0285714	1	1	T4F_EC_P	QF	[acyl-carrier-protein] phosphodiesterase
3.1.4.14	SDR	-0.428571	0.419444	0.516239	T4F_EC_P	QF	[acyl-carrier-protein] phosphodiesterase
3.1.3.87	AP	-0.885714	0.0333333	0.0972222	T4F_EC_P	QF	2-hydroxy-3-keto-5-methylthiopentenyl-1-phosphate phosphatase
3.1.3.87	SDR	-0.771429	0.102778	0.228395	T4F_EC_P	QF	2-hydroxy-3-keto-5-methylthiopentenyl-1-phosphate phosphatase
3.1.3.77	AP	-0.0285714	1	1	T4F_EC_P	QF	acireductone synthase
3.1.3.77	SDR	0.0857143	0.919444	0.94302	T4F_EC_P	QF	acireductone synthase
3.1.3.78	AP	-0.0285714	1	1	T4F_EC_P	QF	phosphatidylinositol-4,5-bisphosphate 4-phosphatase
3.1.3.78	SDR	-0.428571	0.419444	0.516239	T4F_EC_P	QF	phosphatidylinositol-4,5-bisphosphate 4-phosphatase
3.1.4.52	AP	-0.0285714	1	1	T4F_EC_P	QF	cyclic-guanylate-specific phosphodiesterase
3.1.4.52	SDR	0.6	0.241667	0.358025	T4F_EC_P	QF	cyclic-guanylate-specific phosphodiesterase
2.4.1.252	AP	0.942857	0.0166667	0.0952381	T4F_EC_P	QF	GDP-mannose:cellobiosyl-diphosphopolyprenol alpha-mannosyltransferase
2.4.1.252	SDR	0.542857	0.297222	0.383513	T4F_EC_P	QF	GDP-mannose:cellobiosyl-diphosphopolyprenol alpha-mannosyltransferase
Glycerophospholipid metabolism	AP	-0.485714	0.355556	0.497222	PIC_L3_P	QF	Metabolism	Lipid metabolism
Glycerophospholipid metabolism	SDR	0.0857143	0.919444	0.919444	PIC_L3_P	QF	Metabolism	Lipid metabolism
Inositol phosphate metabolism	AP	-0.371429	0.497222	0.497222	PIC_L3_P	QF	Metabolism	Carbohydrate metabolism
Inositol phosphate metabolism	SDR	-0.0857143	0.919444	0.919444	PIC_L3_P	QF	Metabolism	Carbohydrate metabolism
Phosphonate and phosphinate metabolism	AP	0.485714	0.355556	0.497222	PIC_L3_P	QF	Metabolism	Metabolism of other amino acids
Phosphonate and phosphinate metabolism	SDR	-0.0857143	0.919444	0.919444	PIC_L3_P	QF	Metabolism	Metabolism of other amino acids
1.3.1.28	AP	0.885714	0.0333333	0.072549	T4F_EC_St	QF	2,3-dihydro-2,3-dihydroxybenzoate dehydrogenase
1.3.1.28	SDR	0.6	0.241667	0.357667	T4F_EC_St	QF	2,3-dihydro-2,3-dihydroxybenzoate dehydrogenase
1.13.11.2	AP	0.885714	0.0333333	0.072549	T4F_EC_St	QF	catechol 2,3-dioxygenase
1.13.11.2	SDR	0.6	0.241667	0.357667	T4F_EC_St	QF	catechol 2,3-dioxygenase
1.13.11.3	AP	0.885714	0.0333333	0.072549	T4F_EC_St	QF	protocatechuate 3,4-dioxygenase
1.13.11.3	SDR	0.6	0.241667	0.357667	T4F_EC_St	QF	protocatechuate 3,4-dioxygenase
1.14.13.2	AP	0.885714	0.0333333	0.072549	T4F_EC_St	QF	4-hydroxybenzoate 3-monooxygenase
1.14.13.2	SDR	0.6	0.241667	0.357667	T4F_EC_St	QF	4-hydroxybenzoate 3-monooxygenase
3.2.1.3	AP	0.885714	0.0333333	0.072549	T4F_EC_St	QF	glucan 1,4-alpha-glucosidase
3.2.1.3	SDR	0.6	0.241667	0.357667	T4F_EC_St	QF	glucan 1,4-alpha-glucosidase
3.2.1.4	AP	0.714286	0.136111	0.173659	T4F_EC_St	QF	cellulase
3.2.1.4	SDR	0.314286	0.563889	0.613644	T4F_EC_St	QF	cellulase
3.2.1.8	AP	0.714286	0.136111	0.173659	T4F_EC_St	QF	endo-1,4-beta-xylanase
3.2.1.8	SDR	0.314286	0.563889	0.613644	T4F_EC_St	QF	endo-1,4-beta-xylanase
3.2.1.10	AP	-0.885714	0.0333333	0.072549	T4F_EC_St	QF	oligo-1,6-glucosidase
3.2.1.10	SDR	-0.6	0.241667	0.357667	T4F_EC_St	QF	oligo-1,6-glucosidase
3.2.1.15	AP	0.657143	0.175	0.215833	T4F_EC_St	QF	endo-polygalacturonase
3.2.1.15	SDR	0.371429	0.497222	0.574913	T4F_EC_St	QF	endo-polygalacturonase
3.2.1.20	AP	0.942857	0.0166667	0.0616667	T4F_EC_St	QF	alpha-glucosidase
3.2.1.20	SDR	0.657143	0.175	0.357667	T4F_EC_St	QF	alpha-glucosidase
3.2.1.23	AP	0.942857	0.0166667	0.0616667	T4F_EC_St	QF	beta-galactosidase
3.2.1.23	SDR	0.714286	0.136111	0.357667	T4F_EC_St	QF	beta-galactosidase
3.2.1.37	AP	0.942857	0.0166667	0.0616667	T4F_EC_St	QF	xylan 1,4-beta-xylosidase
3.2.1.37	SDR	0.542857	0.297222	0.407305	T4F_EC_St	QF	xylan 1,4-beta-xylosidase
3.2.1.39	AP	0.828571	0.0583333	0.0938406	T4F_EC_St	QF	glucan endo-1,3-beta-D-glucosidase
3.2.1.39	SDR	0.771429	0.102778	0.357667	T4F_EC_St	QF	glucan endo-1,3-beta-D-glucosidase
3.2.1.55	AP	0.314286	0.563889	0.613644	T4F_EC_St	QF	non-reducing end alpha-L-arabinofuranosidase
3.2.1.55	SDR	-0.0857143	0.919444	0.944985	T4F_EC_St	QF	non-reducing end alpha-L-arabinofuranosidase
3.2.1.58	AP	0.142857	0.802778	0.825077	T4F_EC_St	QF	glucan 1,3-beta-glucosidase
3.2.1.58	SDR	0.257143	0.658333	0.695952	T4F_EC_St	QF	glucan 1,3-beta-glucosidase
3.2.1.70	AP	-0.257143	0.658333	0.695952	T4F_EC_St	QF	glucan 1,6-alpha-glucosidase
3.2.1.70	SDR	0.0285714	1	1	T4F_EC_St	QF	glucan 1,6-alpha-glucosidase
3.2.1.78	AP	0.885714	0.0333333	0.072549	T4F_EC_St	QF	mannan endo-1,4-beta-mannosidase
3.2.1.78	SDR	0.6	0.241667	0.357667	T4F_EC_St	QF	mannan endo-1,4-beta-mannosidase
3.2.1.85	AP	-0.942857	0.0166667	0.0616667	T4F_EC_St	QF	6-phospho-beta-galactosidase
3.2.1.85	SDR	-0.542857	0.297222	0.407305	T4F_EC_St	QF	6-phospho-beta-galactosidase
3.2.1.86	AP	-0.771429	0.102778	0.152111	T4F_EC_St	QF	6-phospho-beta-glucosidase
3.2.1.86	SDR	-0.714286	0.136111	0.357667	T4F_EC_St	QF	6-phospho-beta-glucosidase
3.2.1.122	AP	-0.942857	0.0166667	0.0616667	T4F_EC_St	QF	maltose-6'-phosphate glucosidase
3.2.1.122	SDR	-0.657143	0.175	0.357667	T4F_EC_St	QF	maltose-6'-phosphate glucosidase
4.2.2.2	AP	0.0857143	0.919444	0.919444	T4F_EC_St	QF	pectate lyase
4.2.2.2	SDR	-0.485714	0.355556	0.469841	T4F_EC_St	QF	pectate lyase
4.2.2.10	AP	-0.428571	0.419444	0.484983	T4F_EC_St	QF	pectin lyase
4.2.2.10	SDR	-0.371429	0.497222	0.574913	T4F_EC_St	QF	pectin lyase
6.2.1.12	AP	0.714286	0.136111	0.173659	T4F_EC_St	QF	4-coumarate---CoA ligase
6.2.1.12	SDR	0.771429	0.102778	0.357667	T4F_EC_St	QF	4-coumarate---CoA ligase
6.2.1.26	AP	-0.942857	0.0166667	0.0616667	T4F_EC_St	QF	o-succinylbenzoate---CoA ligase
6.2.1.26	SDR	-0.657143	0.175	0.357667	T4F_EC_St	QF	o-succinylbenzoate---CoA ligase
4.2.1.113	AP	-0.942857	0.0166667	0.0616667	T4F_EC_St	QF	o-succinylbenzoate synthase
4.2.1.113	SDR	-0.657143	0.175	0.357667	T4F_EC_St	QF	o-succinylbenzoate synthase
1.13.11.1	AP	0.828571	0.0583333	0.0938406	T4F_EC_St	QF	catechol 1,2-dioxygenase
1.13.11.1	SDR	0.771429	0.102778	0.357667	T4F_EC_St	QF	catechol 1,2-dioxygenase
1.14.13.82	AP	0.828571	0.0583333	0.0938406	T4F_EC_St	QF	vanillate monooxygenase
1.14.13.82	SDR	0.771429	0.102778	0.357667	T4F_EC_St	QF	vanillate monooxygenase
1.13.11.8	AP	0.942857	0.0166667	0.0616667	T4F_EC_St	QF	protocatechuate 4,5-dioxygenase
1.13.11.8	SDR	0.657143	0.175	0.357667	T4F_EC_St	QF	protocatechuate 4,5-dioxygenase
6.2.1.27	AP	0.314286	0.563889	0.613644	T4F_EC_St	QF	4-hydroxybenzoate---CoA ligase
6.2.1.27	SDR	0.371429	0.497222	0.574913	T4F_EC_St	QF	4-hydroxybenzoate---CoA ligase
6.2.1.25	AP	0.771429	0.102778	0.152111	T4F_EC_St	QF	benzoate---CoA ligase
6.2.1.25	SDR	0.714286	0.136111	0.357667	T4F_EC_St	QF	benzoate---CoA ligase
3.2.1.21	AP	0.828571	0.0583333	0.0938406	T4F_EC_St	QF	beta-glucosidase
3.2.1.21	SDR	0.6	0.241667	0.357667	T4F_EC_St	QF	beta-glucosidase
1.14.12.10	AP	0.942857	0.0166667	0.0616667	T4F_EC_St	QF	benzoate 1,2-dioxygenase
1.14.12.10	SDR	0.657143	0.175	0.357667	T4F_EC_St	QF	benzoate 1,2-dioxygenase
1.13.11.16	AP	0.828571	0.0583333	0.0938406	T4F_EC_St	QF	3-carboxyethylcatechol 2,3-dioxygenase
1.13.11.16	SDR	0.771429	0.102778	0.357667	T4F_EC_St	QF	3-carboxyethylcatechol 2,3-dioxygenase
3.2.1.22	AP	0.828571	0.0583333	0.0938406	T4F_EC_St	QF	alpha-galactosidase
3.2.1.22	SDR	0.771429	0.102778	0.357667	T4F_EC_St	QF	alpha-galactosidase
1.13.11.14	AP	0.942857	0.0166667	0.0616667	T4F_EC_St	QF	2,3-dihydroxybenzoate 3,4-dioxygenase
1.13.11.14	SDR	0.657143	0.175	0.357667	T4F_EC_St	QF	2,3-dihydroxybenzoate 3,4-dioxygenase
3.2.1.156	AP	-0.428571	0.419444	0.484983	T4F_EC_St	QF	oligosaccharide reducing-end xylanase
3.2.1.156	SDR	-0.371429	0.497222	0.574913	T4F_EC_St	QF	oligosaccharide reducing-end xylanase
3.2.1.136	AP	-0.714286	0.136111	0.173659	T4F_EC_St	QF	glucuronoarabinoxylan endo-1,4-beta-xylanase
3.2.1.136	SDR	-0.942857	0.0166667	0.357667	T4F_EC_St	QF	glucuronoarabinoxylan endo-1,4-beta-xylanase
Aminobenzoate degradation	AP	0.0857143	0.919444	0.919444	PIC_L3_St	QF	Metabolism	Xenobiotics biodegradation and metabolism
Aminobenzoate degradation	SDR	0.485714	0.355556	0.355556	PIC_L3_St	QF	Metabolism	Xenobiotics biodegradation and metabolism
Benzoate degradation	AP	0.142857	0.802778	0.919444	PIC_L3_St	QF	Metabolism	Xenobiotics biodegradation and metabolism
Benzoate degradation	SDR	-0.485714	0.355556	0.355556	PIC_L3_St	QF	Metabolism	Xenobiotics biodegradation and metabolism
Fluorobenzoate degradation	AP	0.714286	0.136111	0.340278	PIC_L3_St	QF	Metabolism	Xenobiotics biodegradation and metabolism
Fluorobenzoate degradation	SDR	0.942857	0.0166667	0.0416667	PIC_L3_St	QF	Metabolism	Xenobiotics biodegradation and metabolism
Nitrotoluene degradation	AP	-0.714286	0.136111	0.340278	PIC_L3_St	QF	Metabolism	Xenobiotics biodegradation and metabolism
Nitrotoluene degradation	SDR	-0.942857	0.0166667	0.0416667	PIC_L3_St	QF	Metabolism	Xenobiotics biodegradation and metabolism
Toluene degradation	AP	0.428571	0.419444	0.699074	PIC_L3_St	QF	Metabolism	Xenobiotics biodegradation and metabolism
Toluene degradation	SDR	0.657143	0.175	0.291667	PIC_L3_St	QF	Metabolism	Xenobiotics biodegradation and metabolism
1.1.1.43	AP	0.657143	0.175	1	T4F_EC_P	Xun	phosphogluconate 2-dehydrogenase
1.1.1.43	SDR	0.714286	0.136111	1	T4F_EC_P	Xun	phosphogluconate 2-dehydrogenase
1.1.1.44	AP	0.314286	0.563889	1	T4F_EC_P	Xun	phosphogluconate dehydrogenase (NADP+-dependent, decarboxylating)
1.1.1.44	SDR	0.485714	0.355556	1	T4F_EC_P	Xun	phosphogluconate dehydrogenase (NADP+-dependent, decarboxylating)
1.1.1.69	AP	0.257143	0.658333	1	T4F_EC_P	Xun	gluconate 5-dehydrogenase
1.1.1.69	SDR	0.2	0.713889	1	T4F_EC_P	Xun	gluconate 5-dehydrogenase
1.1.1.94	AP	0.314286	0.563889	1	T4F_EC_P	Xun	glycerol-3-phosphate dehydrogenase [NAD(P)+]
1.1.1.94	SDR	0.371429	0.497222	1	T4F_EC_P	Xun	glycerol-3-phosphate dehydrogenase [NAD(P)+]
1.1.1.125	AP	0.371429	0.497222	1	T4F_EC_P	Xun	2-deoxy-D-gluconate 3-dehydrogenase
1.1.1.125	SDR	0.314286	0.563889	1	T4F_EC_P	Xun	2-deoxy-D-gluconate 3-dehydrogenase
1.1.1.215	AP	0.0285714	1	1	T4F_EC_P	Xun	gluconate 2-dehydrogenase
1.1.1.215	SDR	0.0857143	0.919444	1	T4F_EC_P	Xun	gluconate 2-dehydrogenase
1.1.3.21	AP	0.0857143	0.919444	1	T4F_EC_P	Xun	glycerol-3-phosphate oxidase
1.1.3.21	SDR	-0.142857	0.802778	1	T4F_EC_P	Xun	glycerol-3-phosphate oxidase
1.1.5.3	AP	0.2	0.713889	1	T4F_EC_P	Xun	glycerol-3-phosphate dehydrogenase
1.1.5.3	SDR	0.257143	0.658333	1	T4F_EC_P	Xun	glycerol-3-phosphate dehydrogenase
2.1.1.222	AP	0.314286	0.563889	1	T4F_EC_P	Xun	2-polyprenyl-6-hydroxyphenol methylase
2.1.1.222	SDR	0.371429	0.497222	1	T4F_EC_P	Xun	2-polyprenyl-6-hydroxyphenol methylase
2.3.1.15	AP	0.314286	0.563889	1	T4F_EC_P	Xun	glycerol-3-phosphate 1-O-acyltransferase
2.3.1.15	SDR	0.371429	0.497222	1	T4F_EC_P	Xun	glycerol-3-phosphate 1-O-acyltransferase
2.3.1.51	AP	0.314286	0.563889	1	T4F_EC_P	Xun	1-acylglycerol-3-phosphate O-acyltransferase
2.3.1.51	SDR	0.371429	0.497222	1	T4F_EC_P	Xun	1-acylglycerol-3-phosphate O-acyltransferase
2.7.1.63	AP	0.371429	0.497222	1	T4F_EC_P	Xun	polyphosphate---glucose phosphotransferase
2.7.1.63	SDR	0.6	0.241667	1	T4F_EC_P	Xun	polyphosphate---glucose phosphotransferase
2.7.4.1	AP	0.314286	0.563889	1	T4F_EC_P	Xun	polyphosphate kinase
2.7.4.1	SDR	0.371429	0.497222	1	T4F_EC_P	Xun	polyphosphate kinase
2.7.7.39	AP	0.428571	0.419444	1	T4F_EC_P	Xun	glycerol-3-phosphate cytidylyltransferase
2.7.7.39	SDR	0.485714	0.355556	1	T4F_EC_P	Xun	glycerol-3-phosphate cytidylyltransferase
2.7.8.5	AP	0.314286	0.563889	1	T4F_EC_P	Xun	CDP-diacylglycerol---glycerol-3-phosphate 1-phosphatidyltransferase
2.7.8.5	SDR	0.371429	0.497222	1	T4F_EC_P	Xun	CDP-diacylglycerol---glycerol-3-phosphate 1-phosphatidyltransferase
2.7.8.20	AP	0.0857143	0.919444	1	T4F_EC_P	Xun	phosphatidylglycerol---membrane-oligosaccharide glycerophosphotransferase
2.7.8.20	SDR	0.0285714	1	1	T4F_EC_P	Xun	phosphatidylglycerol---membrane-oligosaccharide glycerophosphotransferase
2.7.8.23	AP	0.371429	0.497222	1	T4F_EC_P	Xun	carboxyvinyl-carboxyphosphonate phosphorylmutase
2.7.8.23	SDR	0.542857	0.297222	1	T4F_EC_P	Xun	carboxyvinyl-carboxyphosphonate phosphorylmutase
3.1.1.47	AP	-0.0285714	1	1	T4F_EC_P	Xun	1-alkyl-2-acetylglycerophosphocholine esterase
3.1.1.47	SDR	-0.0857143	0.919444	1	T4F_EC_P	Xun	1-alkyl-2-acetylglycerophosphocholine esterase
3.1.3.1	AP	0.0857143	0.919444	1	T4F_EC_P	Xun	alkaline phosphatase
3.1.3.1	SDR	0.0285714	1	1	T4F_EC_P	Xun	alkaline phosphatase
3.1.3.2	AP	0.0857143	0.919444	1	T4F_EC_P	Xun	acid phosphatase
3.1.3.2	SDR	0.0285714	1	1	T4F_EC_P	Xun	acid phosphatase
3.1.3.3	AP	0.2	0.713889	1	T4F_EC_P	Xun	phosphoserine phosphatase
3.1.3.3	SDR	0.257143	0.658333	1	T4F_EC_P	Xun	phosphoserine phosphatase
3.1.3.5	AP	0.485714	0.355556	1	T4F_EC_P	Xun	5'-nucleotidase
3.1.3.5	SDR	0.6	0.241667	1	T4F_EC_P	Xun	5'-nucleotidase
3.1.3.7	AP	0.314286	0.563889	1	T4F_EC_P	Xun	3'(2'),5'-bisphosphate nucleotidase
3.1.3.7	SDR	0.371429	0.497222	1	T4F_EC_P	Xun	3'(2'),5'-bisphosphate nucleotidase
3.1.3.8	AP	-0.0285714	1	1	T4F_EC_P	Xun	3-phytase
3.1.3.8	SDR	-0.0857143	0.919444	1	T4F_EC_P	Xun	3-phytase
3.1.3.10	AP	0.2	0.713889	1	T4F_EC_P	Xun	glucose-1-phosphatase
3.1.3.10	SDR	0.0857143	0.919444	1	T4F_EC_P	Xun	glucose-1-phosphatase
3.1.3.12	AP	0.142857	0.802778	1	T4F_EC_P	Xun	trehalose-phosphatase
3.1.3.12	SDR	0.257143	0.658333	1	T4F_EC_P	Xun	trehalose-phosphatase
3.1.3.15	AP	0.542857	0.297222	1	T4F_EC_P	Xun	histidinol-phosphatase
3.1.3.15	SDR	0.485714	0.355556	1	T4F_EC_P	Xun	histidinol-phosphatase
3.1.3.16	AP	0.542857	0.297222	1	T4F_EC_P	Xun	protein-serine/threonine phosphatase
3.1.3.16	SDR	0.6	0.241667	1	T4F_EC_P	Xun	protein-serine/threonine phosphatase
3.1.3.18	AP	0.314286	0.563889	1	T4F_EC_P	Xun	phosphoglycolate phosphatase
3.1.3.18	SDR	0.371429	0.497222	1	T4F_EC_P	Xun	phosphoglycolate phosphatase
3.1.3.25	AP	0.2	0.713889	1	T4F_EC_P	Xun	inositol-phosphate phosphatase
3.1.3.25	SDR	0.257143	0.658333	1	T4F_EC_P	Xun	inositol-phosphate phosphatase
3.1.3.26	AP	-0.0285714	1	1	T4F_EC_P	Xun	4-phytase
3.1.3.26	SDR	-0.0857143	0.919444	1	T4F_EC_P	Xun	4-phytase
3.1.3.27	AP	0.542857	0.297222	1	T4F_EC_P	Xun	phosphatidylglycerophosphatase
3.1.3.27	SDR	0.6	0.241667	1	T4F_EC_P	Xun	phosphatidylglycerophosphatase
3.1.3.41	AP	-0.0857143	0.919444	1	T4F_EC_P	Xun	4-nitrophenylphosphatase
3.1.3.41	SDR	-0.0285714	1	1	T4F_EC_P	Xun	4-nitrophenylphosphatase
3.1.3.48	AP	0.0857143	0.919444	1	T4F_EC_P	Xun	protein-tyrosine-phosphatase
3.1.3.48	SDR	0.0285714	1	1	T4F_EC_P	Xun	protein-tyrosine-phosphatase
3.1.4.3	AP	0.142857	0.802778	1	T4F_EC_P	Xun	phospholipase C
3.1.4.3	SDR	0.0857143	0.919444	1	T4F_EC_P	Xun	phospholipase C
3.1.4.4	AP	0.257143	0.658333	1	T4F_EC_P	Xun	phospholipase D
3.1.4.4	SDR	0.2	0.713889	1	T4F_EC_P	Xun	phospholipase D
3.1.4.12	AP	0.142857	0.802778	1	T4F_EC_P	Xun	sphingomyelin phosphodiesterase
3.1.4.12	SDR	0.257143	0.658333	1	T4F_EC_P	Xun	sphingomyelin phosphodiesterase
3.1.4.16	AP	0.428571	0.419444	1	T4F_EC_P	Xun	2',3'-cyclic-nucleotide 2'-phosphodiesterase
3.1.4.16	SDR	0.485714	0.355556	1	T4F_EC_P	Xun	2',3'-cyclic-nucleotide 2'-phosphodiesterase
3.1.4.17	AP	0.0285714	1	1	T4F_EC_P	Xun	3',5'-cyclic-nucleotide phosphodiesterase
3.1.4.17	SDR	-0.0857143	0.919444	1	T4F_EC_P	Xun	3',5'-cyclic-nucleotide phosphodiesterase
3.1.4.46	AP	0.428571	0.419444	1	T4F_EC_P	Xun	glycerophosphodiester phosphodiesterase
3.1.4.46	SDR	0.485714	0.355556	1	T4F_EC_P	Xun	glycerophosphodiester phosphodiesterase
3.1.7.2	AP	0.257143	0.658333	1	T4F_EC_P	Xun	guanosine-3',5'-bis(diphosphate) 3'-diphosphatase
3.1.7.2	SDR	0.142857	0.802778	1	T4F_EC_P	Xun	guanosine-3',5'-bis(diphosphate) 3'-diphosphatase
3.6.1.1	AP	0.314286	0.563889	1	T4F_EC_P	Xun	inorganic diphosphatase
3.6.1.1	SDR	0.371429	0.497222	1	T4F_EC_P	Xun	inorganic diphosphatase
3.6.1.7	AP	0.771429	0.102778	1	T4F_EC_P	Xun	acylphosphatase
3.6.1.7	SDR	0.885714	0.0333333	1	T4F_EC_P	Xun	acylphosphatase
3.6.1.13	AP	0.142857	0.802778	1	T4F_EC_P	Xun	ADP-ribose diphosphatase
3.6.1.13	SDR	0.0285714	1	1	T4F_EC_P	Xun	ADP-ribose diphosphatase
3.6.1.23	AP	0.314286	0.563889	1	T4F_EC_P	Xun	dUTP diphosphatase
3.6.1.23	SDR	0.371429	0.497222	1	T4F_EC_P	Xun	dUTP diphosphatase
3.6.1.26	AP	0.142857	0.802778	1	T4F_EC_P	Xun	CDP-diacylglycerol diphosphatase
3.6.1.26	SDR	0.0857143	0.919444	1	T4F_EC_P	Xun	CDP-diacylglycerol diphosphatase
3.6.1.31	AP	0.142857	0.802778	1	T4F_EC_P	Xun	phosphoribosyl-ATP diphosphatase
3.6.1.31	SDR	0.257143	0.658333	1	T4F_EC_P	Xun	phosphoribosyl-ATP diphosphatase
3.6.1.11	AP	0.314286	0.563889	1	T4F_EC_P	Xun	exopolyphosphatase
3.6.1.11	SDR	0.371429	0.497222	1	T4F_EC_P	Xun	exopolyphosphatase
3.6.1.40	AP	0.314286	0.563889	1	T4F_EC_P	Xun	guanosine-5'-triphosphate,3'-diphosphate phosphatase
3.6.1.40	SDR	0.371429	0.497222	1	T4F_EC_P	Xun	guanosine-5'-triphosphate,3'-diphosphate phosphatase
3.6.1.41	AP	0.0857143	0.919444	1	T4F_EC_P	Xun	bis(5'-nucleosyl)-tetraphosphatase (symmetrical)
3.6.1.41	SDR	0.0285714	1	1	T4F_EC_P	Xun	bis(5'-nucleosyl)-tetraphosphatase (symmetrical)
3.1.3.11	AP	0.2	0.713889	1	T4F_EC_P	Xun	fructose-bisphosphatase
3.1.3.11	SDR	0.257143	0.658333	1	T4F_EC_P	Xun	fructose-bisphosphatase
4.1.2.14	AP	0.257143	0.658333	1	T4F_EC_P	Xun	2-dehydro-3-deoxy-phosphogluconate aldolase
4.1.2.14	SDR	0.2	0.713889	1	T4F_EC_P	Xun	2-dehydro-3-deoxy-phosphogluconate aldolase
4.2.1.12	AP	0.371429	0.497222	1	T4F_EC_P	Xun	phosphogluconate dehydratase
4.2.1.12	SDR	0.314286	0.563889	1	T4F_EC_P	Xun	phosphogluconate dehydratase
3.1.3.73	AP	0.257143	0.658333	1	T4F_EC_P	Xun	adenosylcobalamin/alpha-ribazole phosphatase
3.1.3.73	SDR	0.371429	0.497222	1	T4F_EC_P	Xun	adenosylcobalamin/alpha-ribazole phosphatase
2.5.1.74	AP	-0.0857143	0.919444	1	T4F_EC_P	Xun	1,4-dihydroxy-2-naphthoate polyprenyltransferase
2.5.1.74	SDR	-0.0285714	1	1	T4F_EC_P	Xun	1,4-dihydroxy-2-naphthoate polyprenyltransferase
2.1.1.201	AP	0.314286	0.563889	1	T4F_EC_P	Xun	2-methoxy-6-polyprenyl-1,4-benzoquinol methylase
2.1.1.201	SDR	0.371429	0.497222	1	T4F_EC_P	Xun	2-methoxy-6-polyprenyl-1,4-benzoquinol methylase
3.6.1.54	AP	0.0857143	0.919444	1	T4F_EC_P	Xun	UDP-2,3-diacylglucosamine diphosphatase
3.6.1.54	SDR	0.0285714	1	1	T4F_EC_P	Xun	UDP-2,3-diacylglucosamine diphosphatase
3.1.3.45	AP	0.0857143	0.919444	1	T4F_EC_P	Xun	3-deoxy-manno-octulosonate-8-phosphatase
3.1.3.45	SDR	0.0285714	1	1	T4F_EC_P	Xun	3-deoxy-manno-octulosonate-8-phosphatase
3.1.3.82	AP	-0.0857143	0.919444	1	T4F_EC_P	Xun	D-glycero-beta-D-manno-heptose 1,7-bisphosphate 7-phosphatase
3.1.3.82	SDR	0.142857	0.802778	1	T4F_EC_P	Xun	D-glycero-beta-D-manno-heptose 1,7-bisphosphate 7-phosphatase
3.1.3.83	AP	-0.0857143	0.919444	1	T4F_EC_P	Xun	D-glycero-alpha-D-manno-heptose 1,7-bisphosphate 7-phosphatase
3.1.3.83	SDR	0.142857	0.802778	1	T4F_EC_P	Xun	D-glycero-alpha-D-manno-heptose 1,7-bisphosphate 7-phosphatase
4.1.2.29	AP	0.542857	0.297222	1	T4F_EC_P	Xun	5-dehydro-2-deoxyphosphogluconate aldolase
4.1.2.29	SDR	0.6	0.241667	1	T4F_EC_P	Xun	5-dehydro-2-deoxyphosphogluconate aldolase
3.6.1.22	AP	0.314286	0.563889	1	T4F_EC_P	Xun	NAD+ diphosphatase
3.6.1.22	SDR	0.371429	0.497222	1	T4F_EC_P	Xun	NAD+ diphosphatase
2.6.1.37	AP	0.0857143	0.919444	1	T4F_EC_P	Xun	2-aminoethylphosphonate---pyruvate transaminase
2.6.1.37	SDR	0.257143	0.658333	1	T4F_EC_P	Xun	2-aminoethylphosphonate---pyruvate transaminase
3.6.1.8	AP	0.314286	0.563889	1	T4F_EC_P	Xun	ATP diphosphatase
3.6.1.8	SDR	0.371429	0.497222	1	T4F_EC_P	Xun	ATP diphosphatase
4.2.1.39	AP	0.314286	0.563889	1	T4F_EC_P	Xun	gluconate dehydratase
4.2.1.39	SDR	0.371429	0.497222	1	T4F_EC_P	Xun	gluconate dehydratase
1.1.1.274	AP	0.0857143	0.919444	1	T4F_EC_P	Xun	2,5-didehydrogluconate reductase (2-dehydro-D-gluconate-forming)
1.1.1.274	SDR	0.142857	0.802778	1	T4F_EC_P	Xun	2,5-didehydrogluconate reductase (2-dehydro-D-gluconate-forming)
3.1.3.71	AP	0.6	0.241667	1	T4F_EC_P	Xun	2-phosphosulfolactate phosphatase
3.1.3.71	SDR	0.657143	0.175	1	T4F_EC_P	Xun	2-phosphosulfolactate phosphatase
1.1.99.3	AP	0.371429	0.497222	1	T4F_EC_P	Xun	gluconate 2-dehydrogenase (acceptor)
1.1.99.3	SDR	0.6	0.241667	1	T4F_EC_P	Xun	gluconate 2-dehydrogenase (acceptor)
3.6.1.27	AP	0.314286	0.563889	1	T4F_EC_P	Xun	undecaprenyl-diphosphate phosphatase
3.6.1.27	SDR	0.371429	0.497222	1	T4F_EC_P	Xun	undecaprenyl-diphosphate phosphatase
3.6.1.15	AP	0.314286	0.563889	1	T4F_EC_P	Xun	nucleoside-triphosphate phosphatase
3.6.1.15	SDR	0.371429	0.497222	1	T4F_EC_P	Xun	nucleoside-triphosphate phosphatase
3.1.3.70	AP	0.257143	0.658333	1	T4F_EC_P	Xun	mannosyl-3-phosphoglycerate phosphatase
3.1.3.70	SDR	0.371429	0.497222	1	T4F_EC_P	Xun	mannosyl-3-phosphoglycerate phosphatase
3.1.3.23	AP	-0.0857143	0.919444	1	T4F_EC_P	Xun	sugar-phosphatase
3.1.3.23	SDR	-0.0285714	1	1	T4F_EC_P	Xun	sugar-phosphatase
3.6.1.45	AP	0.0285714	1	1	T4F_EC_P	Xun	UDP-sugar diphosphatase
3.6.1.45	SDR	0.0857143	0.919444	1	T4F_EC_P	Xun	UDP-sugar diphosphatase
3.1.4.14	AP	0.0285714	1	1	T4F_EC_P	Xun	[acyl-carrier-protein] phosphodiesterase
3.1.4.14	SDR	0.0857143	0.919444	1	T4F_EC_P	Xun	[acyl-carrier-protein] phosphodiesterase
3.1.3.87	AP	0.142857	0.802778	1	T4F_EC_P	Xun	2-hydroxy-3-keto-5-methylthiopentenyl-1-phosphate phosphatase
3.1.3.87	SDR	0.257143	0.658333	1	T4F_EC_P	Xun	2-hydroxy-3-keto-5-methylthiopentenyl-1-phosphate phosphatase
3.1.3.77	AP	0.142857	0.802778	1	T4F_EC_P	Xun	acireductone synthase
3.1.3.77	SDR	0.0857143	0.919444	1	T4F_EC_P	Xun	acireductone synthase
3.1.3.78	AP	0.0285714	1	1	T4F_EC_P	Xun	phosphatidylinositol-4,5-bisphosphate 4-phosphatase
3.1.3.78	SDR	0.0857143	0.919444	1	T4F_EC_P	Xun	phosphatidylinositol-4,5-bisphosphate 4-phosphatase
3.1.4.52	AP	0.0285714	1	1	T4F_EC_P	Xun	cyclic-guanylate-specific phosphodiesterase
3.1.4.52	SDR	-0.142857	0.802778	1	T4F_EC_P	Xun	cyclic-guanylate-specific phosphodiesterase
2.4.1.252	AP	0.0857143	0.919444	1	T4F_EC_P	Xun	GDP-mannose:cellobiosyl-diphosphopolyprenol alpha-mannosyltransferase
2.4.1.252	SDR	0.0285714	1	1	T4F_EC_P	Xun	GDP-mannose:cellobiosyl-diphosphopolyprenol alpha-mannosyltransferase
Glycerophospholipid metabolism	AP	0.771429	0.102778	0.136111	PIC_L3_P	Xun	Metabolism	Lipid metabolism
Glycerophospholipid metabolism	SDR	0.828571	0.0583333	0.0875	PIC_L3_P	Xun	Metabolism	Lipid metabolism
Inositol phosphate metabolism	AP	0.771429	0.102778	0.136111	PIC_L3_P	Xun	Metabolism	Carbohydrate metabolism
Inositol phosphate metabolism	SDR	0.828571	0.0583333	0.0875	PIC_L3_P	Xun	Metabolism	Carbohydrate metabolism
Phosphonate and phosphinate metabolism	AP	-0.714286	0.136111	0.136111	PIC_L3_P	Xun	Metabolism	Metabolism of other amino acids
Phosphonate and phosphinate metabolism	SDR	-0.771429	0.102778	0.102778	PIC_L3_P	Xun	Metabolism	Metabolism of other amino acids
1.3.1.28	AP	-0.0857143	0.919444	0.998254	T4F_EC_St	Xun	2,3-dihydro-2,3-dihydroxybenzoate dehydrogenase
1.3.1.28	SDR	0.0285714	1	1	T4F_EC_St	Xun	2,3-dihydro-2,3-dihydroxybenzoate dehydrogenase
1.13.11.2	AP	-0.257143	0.658333	0.998254	T4F_EC_St	Xun	catechol 2,3-dioxygenase
1.13.11.2	SDR	-0.0857143	0.919444	1	T4F_EC_St	Xun	catechol 2,3-dioxygenase
1.13.11.3	AP	-0.0857143	0.919444	0.998254	T4F_EC_St	Xun	protocatechuate 3,4-dioxygenase
1.13.11.3	SDR	0.0285714	1	1	T4F_EC_St	Xun	protocatechuate 3,4-dioxygenase
1.14.13.2	AP	-0.0857143	0.919444	0.998254	T4F_EC_St	Xun	4-hydroxybenzoate 3-monooxygenase
1.14.13.2	SDR	0.0285714	1	1	T4F_EC_St	Xun	4-hydroxybenzoate 3-monooxygenase
3.2.1.3	AP	-0.257143	0.658333	0.998254	T4F_EC_St	Xun	glucan 1,4-alpha-glucosidase
3.2.1.3	SDR	-0.142857	0.802778	1	T4F_EC_St	Xun	glucan 1,4-alpha-glucosidase
3.2.1.4	AP	0.0285714	1	1	T4F_EC_St	Xun	cellulase
3.2.1.4	SDR	0.0857143	0.919444	1	T4F_EC_St	Xun	cellulase
3.2.1.8	AP	0.0857143	0.919444	0.998254	T4F_EC_St	Xun	endo-1,4-beta-xylanase
3.2.1.8	SDR	0.0285714	1	1	T4F_EC_St	Xun	endo-1,4-beta-xylanase
3.2.1.10	AP	-0.0857143	0.919444	0.998254	T4F_EC_St	Xun	oligo-1,6-glucosidase
3.2.1.10	SDR	-0.0285714	1	1	T4F_EC_St	Xun	oligo-1,6-glucosidase
3.2.1.15	AP	0.142857	0.802778	0.998254	T4F_EC_St	Xun	endo-polygalacturonase
3.2.1.15	SDR	0.0857143	0.919444	1	T4F_EC_St	Xun	endo-polygalacturonase
3.2.1.20	AP	0.2	0.713889	0.998254	T4F_EC_St	Xun	alpha-glucosidase
[truncated: 67 more rows]
