# Supplementary material for: Microbial fertilizer for improving maize yield, straw decomposition and soil microbiome structure
Source: Front Microbiol. 2025 Dec 15;16:1670118. doi: 10.3389/fmicb.2025.1670118 (PMC12745462; doi:10.3389/fmicb.2025.1670118)
Supplement: Supplementary file 3 [file Table_2.XLSX]

## Sheet: table s1 diff_AP_SDR
Feature	effect	q_diff	Panel	SITE	Description	level2
K00009	-1.57158	0.785055	T4F_KO_P	QF	mannitol-1-phosphate 5-dehydrogenase [EC:1.1.1.17]
K00032	-0.113842	0.850563	T4F_KO_P	QF	phosphogluconate 2-dehydrogenase [EC:1.1.1.43]
K00033	1.38403	0.129228	T4F_KO_P	QF	6-phosphogluconate dehydrogenase [EC:1.1.1.44]
K00036	3.73071	0	T4F_KO_P	QF	glucose-6-phosphate 1-dehydrogenase [EC:1.1.1.49]
K00046	2.99684	0.00651376	T4F_KO_P	QF	gluconate 5-dehydrogenase [EC:1.1.1.69]
K00057	2.88157	0.00163493	T4F_KO_P	QF	glycerol-3-phosphate dehydrogenase (NAD(P)+) [EC:1.1.1.94]
K00065	2.33527	0.0142523	T4F_KO_P	QF	2-deoxy-D-gluconate 3-dehydrogenase [EC:1.1.1.125]
K00068	-0.0763947	0.864119	T4F_KO_P	QF	sorbitol-6-phosphate 2-dehydrogenase [EC:1.1.1.140]
K00090	1.18345	0.181891	T4F_KO_P	QF	gluconate 2-dehydrogenase [EC:1.1.1.215]
K00094	-0.164755	0.87724	T4F_KO_P	QF	galactitol-1-phosphate 5-dehydrogenase [EC:1.1.1.251]
K00096	-0.340019	0.935236	T4F_KO_P	QF	glycerol-1-phosphate dehydrogenase [NAD(P)] [EC:1.1.1.261]
K00097	3.61115	0	T4F_KO_P	QF	4-hydroxythreonine-4-phosphate dehydrogenase [EC:1.1.1.262]
K00099	2.46197	0.00328164	T4F_KO_P	QF	1-deoxy-D-xylulose-5-phosphate reductoisomerase [EC:1.1.1.267]
K00105	-0.244266	0.98997	T4F_KO_P	QF	alpha-glycerophosphate oxidase [EC:1.1.3.21]
K00111	3.37989	0	T4F_KO_P	QF	glycerol-3-phosphate dehydrogenase [EC:1.1.5.3]
K00112	0.141299	0.737646	T4F_KO_P	QF	glycerol-3-phosphate dehydrogenase subunit B [EC:1.1.5.3]
K00113	-0.290634	0.899167	T4F_KO_P	QF	glycerol-3-phosphate dehydrogenase subunit C [EC:1.1.5.3]
K00131	-0.597802	0.957832	T4F_KO_P	QF	glyceraldehyde-3-phosphate dehydrogenase (NADP) [EC:1.2.1.9]
K00134	3.11821	0.00333615	T4F_KO_P	QF	glyceraldehyde 3-phosphate dehydrogenase [EC:1.2.1.12]
K00145	3.08665	0	T4F_KO_P	QF	N-acetyl-gamma-glutamyl-phosphate reductase [EC:1.2.1.38]
K00150	0.611421	0.422745	T4F_KO_P	QF	glyceraldehyde-3-phosphate dehydrogenase (NAD(P)) [EC:1.2.1.59]
K00275	2.87045	0	T4F_KO_P	QF	pyridoxamine 5'-phosphate oxidase [EC:1.4.3.5]
K00525	4.46026	0	T4F_KO_P	QF	ribonucleoside-diphosphate reductase alpha chain [EC:1.17.4.1]
K00526	2.58922	0.00166807	T4F_KO_P	QF	ribonucleoside-diphosphate reductase beta chain [EC:1.17.4.1]
K00527	-0.100036	0.906017	T4F_KO_P	QF	ribonucleoside-triphosphate reductase [EC:1.17.4.2]
K00568	3.43261	0	T4F_KO_P	QF	2-polyprenyl-6-hydroxyphenyl methylase / 3-demethylubiquinone-9 3-methyltransferase [EC:2.1.1.222 2.1.1.64]
K00625	0.640184	0.441543	T4F_KO_P	QF	phosphate acetyltransferase [EC:2.3.1.8]
K00631	1.76264	0.070763	T4F_KO_P	QF	glycerol-3-phosphate O-acyltransferase [EC:2.3.1.15]
K00634	-0.85467	0.93154	T4F_KO_P	QF	phosphate butyryltransferase [EC:2.3.1.19]
K00655	3.14376	0	T4F_KO_P	QF	1-acyl-sn-glycerol-3-phosphate acyltransferase [EC:2.3.1.51]
K00696	-0.40187	0.971432	T4F_KO_P	QF	sucrose-phosphate synthase [EC:2.4.1.14]
K00697	2.58987	0	T4F_KO_P	QF	trehalose 6-phosphate synthase [EC:2.4.1.15]
K00712	-0.855148	0.975102	T4F_KO_P	QF	poly(glycerol-phosphate) alpha-glucosyltransferase [EC:2.4.1.52]
K00721	3.02475	0	T4F_KO_P	QF	dolichol-phosphate mannosyltransferase [EC:2.4.1.83]
K00788	3.32549	0	T4F_KO_P	QF	thiamine-phosphate pyrophosphorylase [EC:2.5.1.3]
K00795	3.75185	0	T4F_KO_P	QF	farnesyl diphosphate synthase [EC:2.5.1.1 2.5.1.10]
K00801	-0.695232	0.968341	T4F_KO_P	QF	farnesyl-diphosphate farnesyltransferase [EC:2.5.1.21]
K00803	0.647157	0.466945	T4F_KO_P	QF	alkyldihydroxyacetonephosphate synthase [EC:2.5.1.26]
K00805	-2.24911	0.733005	T4F_KO_P	QF	heptaprenyl diphosphate synthase [EC:2.5.1.30]
K00806	3.0048	0.00164583	T4F_KO_P	QF	undecaprenyl diphosphate synthase [EC:2.5.1.31]
K00817	4.45291	0	T4F_KO_P	QF	histidinol-phosphate aminotransferase [EC:2.6.1.9]
K00820	4.17578	0	T4F_KO_P	QF	glucosamine--fructose-6-phosphate aminotransferase (isomerizing) [EC:2.6.1.16]
K00886	0.902613	0.348275	T4F_KO_P	QF	polyphosphate glucokinase [EC:2.7.1.63]
K00895	0.44706	0.518868	T4F_KO_P	QF	pyrophosphate--fructose-6-phosphate 1-phosphotransferase [EC:2.7.1.90]
K00906	-0.000936	0.90105	T4F_KO_P	QF	isocitrate dehydrogenase kinase/phosphatase [EC:2.7.11.5 3.1.3.-]
K00917	1.35841	0.133458	T4F_KO_P	QF	tagatose 6-phosphate kinase [EC:2.7.1.144]
K00937	4.11039	0	T4F_KO_P	QF	polyphosphate kinase [EC:2.7.4.1]
K00940	1.94659	0.0258875	T4F_KO_P	QF	nucleoside-diphosphate kinase [EC:2.7.4.6]
K00946	2.7271	0.00319583	T4F_KO_P	QF	thiamine-monophosphate kinase [EC:2.7.4.16]
K00948	3.26952	0	T4F_KO_P	QF	ribose-phosphate pyrophosphokinase [EC:2.7.6.1]
K00954	2.54262	0.00957259	T4F_KO_P	QF	pantetheine-phosphate adenylyltransferase [EC:2.7.7.3]
K00963	2.85787	0.0033475	T4F_KO_P	QF	UTP--glucose-1-phosphate uridylyltransferase [EC:2.7.7.9]
K00965	-0.735937	0.934768	T4F_KO_P	QF	UDPglucose--hexose-1-phosphate uridylyltransferase [EC:2.7.7.12]
K00966	2.22917	0.010938	T4F_KO_P	QF	mannose-1-phosphate guanylyltransferase [EC:2.7.7.13]
K00971	3.35021	0	T4F_KO_P	QF	mannose-1-phosphate guanylyltransferase [EC:2.7.7.13]
K00973	1.53596	0.0386734	T4F_KO_P	QF	glucose-1-phosphate thymidylyltransferase [EC:2.7.7.24]
K00975	0.348658	0.620419	T4F_KO_P	QF	glucose-1-phosphate adenylyltransferase [EC:2.7.7.27]
K00978	2.07821	0.00977953	T4F_KO_P	QF	glucose-1-phosphate cytidylyltransferase [EC:2.7.7.33]
K00980	-1.06002	0.872201	T4F_KO_P	QF	glycerol-3-phosphate cytidylyltransferase [EC:2.7.7.39]
K00991	-0.594996	0.979791	T4F_KO_P	QF	2-C-methyl-D-erythritol 4-phosphate cytidylyltransferase [EC:2.7.7.60]
K00995	2.75655	0.00159274	T4F_KO_P	QF	CDP-diacylglycerol--glycerol-3-phosphate 3-phosphatidyltransferase [EC:2.7.8.5]
K00996	1.25329	0.176319	T4F_KO_P	QF	undecaprenyl-phosphate galactose phosphotransferase [EC:2.7.8.6]
K01003	0.804776	0.37948	T4F_KO_P	QF	carboxyvinyl-carboxyphosphonate phosphorylmutase [EC:2.7.8.23]
K01006	3.67686	0	T4F_KO_P	QF	pyruvate,orthophosphate dikinase [EC:2.7.9.1]
K01062	0.979933	0.266455	T4F_KO_P	QF	1-alkyl-2-acetylglycerophosphocholine esterase [EC:3.1.1.47]
K01077	3.20289	0.00171441	T4F_KO_P	QF	alkaline phosphatase [EC:3.1.3.1]
K01078	0.893551	0.369906	T4F_KO_P	QF	acid phosphatase [EC:3.1.3.2]
K01079	2.76224	0.00171441	T4F_KO_P	QF	phosphoserine phosphatase [EC:3.1.3.3]
K01082	3.64574	0	T4F_KO_P	QF	3'(2'), 5'-bisphosphate nucleotidase [EC:3.1.3.7]
K01083	1.60513	0.0806864	T4F_KO_P	QF	3-phytase [EC:3.1.3.8]
K01085	0.266762	0.654027	T4F_KO_P	QF	glucose-1-phosphatase [EC:3.1.3.10]
K01087	2.10418	0.00318601	T4F_KO_P	QF	trehalose 6-phosphate phosphatase [EC:3.1.3.12]
K01089	1.02641	0.235931	T4F_KO_P	QF	imidazoleglycerol-phosphate dehydratase / histidinol-phosphatase [EC:4.2.1.19 3.1.3.15]
K01090	-0.669418	0.959492	T4F_KO_P	QF	protein phosphatase [EC:3.1.3.16]
K01091	3.97474	0	T4F_KO_P	QF	phosphoglycolate phosphatase [EC:3.1.3.18]
K01092	3.79365	0	T4F_KO_P	QF	myo-inositol-1(or 4)-monophosphatase [EC:3.1.3.25]
K01093	2.2096	0.0126663	T4F_KO_P	QF	4-phytase / acid phosphatase [EC:3.1.3.26 3.1.3.2]
K01095	-0.678871	0.974188	T4F_KO_P	QF	phosphatidylglycerophosphatase A [EC:3.1.3.27]
K01096	0.240071	0.713636	T4F_KO_P	QF	phosphatidylglycerophosphatase B [EC:3.1.3.27]
K01101	-1.87424	0.766155	T4F_KO_P	QF	4-nitrophenyl phosphatase [EC:3.1.3.41]
K01104	0.576739	0.465662	T4F_KO_P	QF	protein-tyrosine phosphatase [EC:3.1.3.48]
K01113	3.83897	0	T4F_KO_P	QF	alkaline phosphatase D [EC:3.1.3.1]
K01126	1.10691	0.180226	T4F_KO_P	QF	glycerophosphoryl diester phosphodiesterase [EC:3.1.4.46]
K01139	2.94518	0.00163493	T4F_KO_P	QF	guanosine-3',5'-bis(diphosphate) 3'-pyrophosphohydrolase [EC:3.1.7.2]
K01226	-2.69243	0.698776	T4F_KO_P	QF	trehalose-6-phosphate hydrolase [EC:3.2.1.93]
K01232	-1.64935	0.762577	T4F_KO_P	QF	maltose-6'-phosphate glucosidase [EC:3.2.1.122]
K01443	2.33123	0.00488756	T4F_KO_P	QF	N-acetylglucosamine-6-phosphate deacetylase [EC:3.5.1.25]
K01507	2.82624	0	T4F_KO_P	QF	inorganic pyrophosphatase [EC:3.6.1.1]
K01512	0.320317	0.619145	T4F_KO_P	QF	acylphosphatase [EC:3.6.1.7]
K01515	1.37858	0.102162	T4F_KO_P	QF	ADP-ribose pyrophosphatase [EC:3.6.1.13]
K01520	2.55675	0.00489723	T4F_KO_P	QF	dUTP pyrophosphatase [EC:3.6.1.23]
K01521	0.445016	0.539956	T4F_KO_P	QF	CDP-diacylglycerol pyrophosphatase [EC:3.6.1.26]
K01524	4.04087	0	T4F_KO_P	QF	exopolyphosphatase / guanosine-5'-triphosphate,3'-diphosphate pyrophosphatase [EC:3.6.1.11 3.6.1.40]
K01525	-0.0820412	0.908812	T4F_KO_P	QF	bis(5'-nucleosyl)-tetraphosphatase (symmetrical) [EC:3.6.1.41]
K01591	2.69248	0.00159274	T4F_KO_P	QF	orotidine-5'-phosphate decarboxylase [EC:4.1.1.23]
K01601	2.12871	0.02269	T4F_KO_P	QF	ribulose-bisphosphate carboxylase large chain [EC:4.1.1.39]
K01602	0.575677	0.507046	T4F_KO_P	QF	ribulose-bisphosphate carboxylase small chain [EC:4.1.1.39]
K01609	3.04711	0	T4F_KO_P	QF	indole-3-glycerol phosphate synthase [EC:4.1.1.48]
K01619	0.214372	0.683024	T4F_KO_P	QF	deoxyribose-phosphate aldolase [EC:4.1.2.4]
K01622	0.133197	0.731838	T4F_KO_P	QF	fructose 1,6-bisphosphate aldolase/phosphatase [EC:4.1.2.13 3.1.3.11]
K01623	2.42425	0.00462736	T4F_KO_P	QF	fructose-bisphosphate aldolase, class I [EC:4.1.2.13]
K01624	0.744995	0.380611	T4F_KO_P	QF	fructose-bisphosphate aldolase, class II [EC:4.1.2.13]
K01625	3.1693	0.0015625	T4F_KO_P	QF	2-dehydro-3-deoxyphosphogluconate aldolase / 4-hydroxy-2-oxoglutarate aldolase [EC:4.1.2.14 4.1.3.16]
K01628	1.3638	0.127861	T4F_KO_P	QF	L-fuculose-phosphate aldolase [EC:4.1.2.17]
K01629	-1.19292	0.872087	T4F_KO_P	QF	rhamnulose-1-phosphate aldolase [EC:4.1.2.19]
K01632	0.83701	0.297917	T4F_KO_P	QF	fructose-6-phosphate phosphoketolase [EC:4.1.2.22]
K01635	-0.405626	0.968807	T4F_KO_P	QF	tagatose 1,6-diphosphate aldolase [EC:4.1.2.40]
K01662	3.97009	0	T4F_KO_P	QF	1-deoxy-D-xylulose-5-phosphate synthase [EC:2.2.1.7]
K01690	4.11231	0	T4F_KO_P	QF	phosphogluconate dehydratase [EC:4.2.1.12]
K01693	2.45675	0.0110006	T4F_KO_P	QF	imidazoleglycerol-phosphate dehydratase [EC:4.2.1.19]
K01770	-0.553367	0.979409	T4F_KO_P	QF	2-C-methyl-D-erythritol 2,4-cyclodiphosphate synthase [EC:4.6.1.12]
K01783	1.97239	0.0210058	T4F_KO_P	QF	ribulose-phosphate 3-epimerase [EC:5.1.3.1]
K01786	-1.45748	0.806826	T4F_KO_P	QF	L-ribulose-5-phosphate 4-epimerase [EC:5.1.3.4]
K01788	0.616609	0.424371	T4F_KO_P	QF	N-acylglucosamine-6-phosphate 2-epimerase [EC:5.1.3.9]
K01792	0.626855	0.439427	T4F_KO_P	QF	glucose-6-phosphate 1-epimerase [EC:5.1.3.15]
K01803	3.46897	0	T4F_KO_P	QF	triosephosphate isomerase (TIM) [EC:5.3.1.1]
K01807	1.9342	0.0300553	T4F_KO_P	QF	ribose 5-phosphate isomerase A [EC:5.3.1.6]
K01808	1.73182	0.0588327	T4F_KO_P	QF	ribose 5-phosphate isomerase B [EC:5.3.1.6]
K01809	1.94619	0.0173485	T4F_KO_P	QF	mannose-6-phosphate isomerase [EC:5.3.1.8]
K01810	4.04529	0	T4F_KO_P	QF	glucose-6-phosphate isomerase [EC:5.3.1.9]
K01819	0.411272	0.587996	T4F_KO_P	QF	galactose-6-phosphate isomerase [EC:5.3.1.26]
K01823	-0.447899	0.962054	T4F_KO_P	QF	isopentenyl-diphosphate delta-isomerase [EC:5.3.3.2]
K01858	1.55523	0.0875546	T4F_KO_P	QF	myo-inositol-1-phosphate synthase [EC:5.5.1.4]
K01955	3.75368	0	T4F_KO_P	QF	carbamoyl-phosphate synthase large subunit [EC:6.3.5.5]
K01956	2.97709	0	T4F_KO_P	QF	carbamoyl-phosphate synthase small subunit [EC:6.3.5.5]
K01974	-0.147498	0.939559	T4F_KO_P	QF	RNA 3'-terminal phosphate cyclase [EC:6.5.1.4]
K02036	2.64661	0.00504255	T4F_KO_P	QF	phosphate transport system ATP-binding protein [EC:3.6.3.27]
K02037	3.51973	0	T4F_KO_P	QF	phosphate transport system permease protein
K02038	3.11054	0	T4F_KO_P	QF	phosphate transport system permease protein
K02039	3.09645	0.00505193	T4F_KO_P	QF	phosphate transport system protein
K02040	3.33239	0.00161356	T4F_KO_P	QF	phosphate transport system substrate-binding protein
K02041	1.0155	0.211071	T4F_KO_P	QF	phosphonate transport system ATP-binding protein [EC:3.6.3.28]
K02042	1.61657	0.0564955	T4F_KO_P	QF	phosphonate transport system permease protein
K02043	2.26743	0.00657548	T4F_KO_P	QF	GntR family transcriptional regulator, phosphonate transport system regulatory protein
K02044	1.2832	0.125804	T4F_KO_P	QF	phosphonate transport system substrate-binding protein
K02079	-0.115523	0.827697	T4F_KO_P	QF	N-acetylgalactosamine-6-phosphate deacetylase [EC:3.5.1.25]
K02080	-0.301439	0.949495	T4F_KO_P	QF	galactosamine-6-phosphate isomerase [EC:5.3.1.-]
K02082	-0.195574	0.907655	T4F_KO_P	QF	tagatose-6-phosphate ketose/aldose isomerase [EC:5.-.-.-]
K02226	-0.989876	0.926058	T4F_KO_P	QF	alpha-ribazole phosphatase [EC:3.1.3.73]
K02227	2.84674	0.00504117	T4F_KO_P	QF	adenosylcobinamide-phosphate synthase [EC:6.3.1.10]
K02231	1.96605	0.0263557	T4F_KO_P	QF	adenosylcobinamide kinase / adenosylcobinamide-phosphate guanylyltransferase [EC:2.7.1.156 2.7.7.62]
K02428	2.78493	0.0045555	T4F_KO_P	QF	dITP/XTP pyrophosphatase [EC:3.6.1.19]
K02444	2.51521	0.00323597	T4F_KO_P	QF	DeoR family transcriptional regulator, glycerol-3-phosphate regulon repressor
K02445	-1.50153	0.817636	T4F_KO_P	QF	MFS transporter, OPA family, glycerol-3-phosphate transporter
K02446	2.81804	0.00157245	T4F_KO_P	QF	fructose-1,6-bisphosphatase II [EC:3.1.3.11]
K02523	3.48188	0	T4F_KO_P	QF	octaprenyl-diphosphate synthase [EC:2.5.1.90]
K02526	-0.186964	0.895589	T4F_KO_P	QF	2-keto-3-deoxygluconate permease
K02564	-1.62008	0.804696	T4F_KO_P	QF	glucosamine-6-phosphate deaminase [EC:3.5.99.6]
K02851	0.367822	0.586453	T4F_KO_P	QF	UDP-GlcNAc:undecaprenyl-phosphate GlcNAc-1-phosphate transferase [EC:2.7.8.33]
K02858	0.183138	0.687215	T4F_KO_P	QF	3,4-dihydroxy 2-butanone 4-phosphate synthase [EC:4.1.99.12]
K03077	-0.412137	0.903896	T4F_KO_P	QF	L-ribulose-5-phosphate 4-epimerase [EC:5.1.3.4]
K03078	-0.20312	0.908741	T4F_KO_P	QF	3-dehydro-L-gulonate-6-phosphate decarboxylase [EC:4.1.1.85]
K03079	-0.0694611	0.813332	T4F_KO_P	QF	L-ribulose-5-phosphate 3-epimerase [EC:5.1.3.22]
K03080	-0.307113	0.919657	T4F_KO_P	QF	L-ribulose-5-phosphate 4-epimerase [EC:5.1.3.4]
K03081	-0.639793	0.953865	T4F_KO_P	QF	3-dehydro-L-gulonate-6-phosphate decarboxylase [EC:4.1.1.85]
K03082	-0.646683	0.961319	T4F_KO_P	QF	hexulose-6-phosphate isomerase [EC:5.-.-.-]
K03152	-0.967849	0.908224	T4F_KO_P	QF	4-methyl-5(b-hydroxyethyl)-thiazole monophosphate biosynthesis
K03270	-0.0693977	0.876493	T4F_KO_P	QF	3-deoxy-D-manno-octulosonate 8-phosphate phosphatase (KDO 8-P phosphatase) [EC:3.1.3.45]
K03271	1.03535	0.229169	T4F_KO_P	QF	D-sedoheptulose 7-phosphate isomerase [EC:5.3.1.28]
K03272	1.40856	0.131364	T4F_KO_P	QF	D-beta-D-heptose 7-phosphate kinase / D-beta-D-heptose 1-phosphate adenosyltransferase [EC:2.7.1.167 2.7.7.70]
K03273	1.00296	0.231571	T4F_KO_P	QF	D-glycero-D-manno-heptose 1,7-bisphosphate phosphatase [EC:3.1.3.82 3.1.3.83]
K03299	-0.233715	0.884319	T4F_KO_P	QF	gluconate:H+ symporter, GntP family
K03306	0.899185	0.280062	T4F_KO_P	QF	inorganic phosphate transporter, PiT family
K03324	2.16534	0.016363	T4F_KO_P	QF	phosphate:Na+ symporter
K03328	0.111662	0.773192	T4F_KO_P	QF	polysaccharide transporter, PST family
K03339	-1.14821	0.880058	T4F_KO_P	QF	6-phospho-5-dehydro-2-deoxy-D-gluconate aldolase [EC:4.1.2.29]
K03426	2.90519	0	T4F_KO_P	QF	NAD+ diphosphatase [EC:3.6.1.22]
K03430	-0.120723	0.864953	T4F_KO_P	QF	2-aminoethylphosphonate-pyruvate transaminase [EC:2.6.1.37]
K03472	-0.433006	0.9589	T4F_KO_P	QF	D-erythrose 4-phosphate dehydrogenase [EC:1.2.1.72]
K03473	-0.320039	0.924639	T4F_KO_P	QF	erythronate-4-phosphate dehydrogenase [EC:1.1.1.290]
K03474	3.50394	0	T4F_KO_P	QF	pyridoxine 5-phosphate synthase [EC:2.6.99.2]
K03476	-0.507498	0.982639	T4F_KO_P	QF	L-ascorbate 6-phosphate lactonase [EC:3.1.1.-]
K03526	3.50407	0	T4F_KO_P	QF	(E)-4-hydroxy-3-methylbut-2-enyl-diphosphate synthase [EC:1.17.7.1]
K03527	2.99645	0	T4F_KO_P	QF	4-hydroxy-3-methylbut-2-enyl diphosphate reductase [EC:1.17.1.2]
K03574	1.103	0.218644	T4F_KO_P	QF	7,8-dihydro-8-oxoguanine triphosphatase [EC:3.6.1.-]
K03621	2.944	0.00161356	T4F_KO_P	QF	glycerol-3-phosphate acyltransferase PlsX [EC:2.3.1.15]
K03692	0.361416	0.577715	T4F_KO_P	QF	glucosylglycerol-phosphate synthase [EC:2.4.1.213]
K03788	-0.158362	0.86293	T4F_KO_P	QF	acid phosphatase (class B) [EC:3.1.3.2]
K03841	2.63712	0.00653496	T4F_KO_P	QF	fructose-1,6-bisphosphatase I [EC:3.1.3.11]
K04041	-1.93563	0.809183	T4F_KO_P	QF	fructose-1,6-bisphosphatase III [EC:3.1.3.11]
K04042	3.49373	0	T4F_KO_P	QF	bifunctional UDP-N-acetylglucosamine pyrophosphorylase / Glucosamine-1-phosphate N-acetyltransferase [EC:2.7.7.23 2.3.1.157]
K04068	-1.52657	0.813938	T4F_KO_P	QF	anaerobic ribonucleoside-triphosphate reductase activating protein [EC:1.97.1.4]
K04486	-1.97137	0.723342	T4F_KO_P	QF	histidinol-phosphatase (PHP family) [EC:3.1.3.15]
K04720	-1.38406	0.835544	T4F_KO_P	QF	threonine-phosphate decarboxylase [EC:4.1.1.81]
K04750	0.183367	0.731616	T4F_KO_P	QF	PhnB protein
K04765	3.53034	0.00152392	T4F_KO_P	QF	ATP diphosphatase [EC:3.6.1.8]
K05308	0.0995262	0.745645	T4F_KO_P	QF	gluconate dehydratase [EC:4.2.1.39]
K05352	-1.46458	0.862119	T4F_KO_P	QF	ribitol-5-phosphate 2-dehydrogenase [EC:1.1.1.137]
K05518	-1.47889	0.826607	T4F_KO_P	QF	negative regulator of sigma-B (phosphoserine phosphatase) [EC:3.1.3.3]
K05602	0.402833	0.638623	T4F_KO_P	QF	histidinol-phosphatase [EC:3.1.3.15]
K05780	1.4412	0.0824136	T4F_KO_P	QF	putative phosphonate transport system ATP-binding protein
K05781	1.69966	0.05608	T4F_KO_P	QF	putative phosphonate transport system ATP-binding protein
K05813	2.12877	0.00161356	T4F_KO_P	QF	sn-glycerol 3-phosphate transport system substrate-binding protein
K05814	2.04475	0.0112909	T4F_KO_P	QF	sn-glycerol 3-phosphate transport system permease protein
K05815	2.1294	0.0061299	T4F_KO_P	QF	sn-glycerol 3-phosphate transport system permease protein
K05816	2.10774	0.00986813	T4F_KO_P	QF	sn-glycerol 3-phosphate transport system ATP-binding protein [EC:3.6.3.20]
K05829	0.111858	0.784513	T4F_KO_P	QF	N-acetyl-gamma-glutamyl-phosphate/LysW-gamma-L-alpha-aminoadipyl-6-phosphate reductase [EC:1.2.1.38 1.2.1.-]
K05885	0.606388	0.446563	T4F_KO_P	QF	2,5-diketo-D-gluconate reductase [EC:1.1.1.274]
K05979	-0.360689	0.922851	T4F_KO_P	QF	2-phosphosulfolactate phosphatase [EC:3.1.3.71]
K06019	-1.6673	0.764825	T4F_KO_P	QF	pyrophosphatase PpaX [EC:3.6.1.1]
K06041	3.15765	0.00166807	T4F_KO_P	QF	arabinose-5-phosphate isomerase [EC:5.3.1.13]
K06140	2.04887	0.0128734	T4F_KO_P	QF	regulator of nucleoside diphosphate kinase
K06145	2.21684	0.0064138	T4F_KO_P	QF	LacI family transcriptional regulator, gluconate utilization system Gnt-I transcriptional repressor
K06146	-0.15707	0.898625	T4F_KO_P	QF	LacI family transcriptional regulator, gluconate utilization system Gnt-II transcriptional activator
K06151	1.14258	0.184227	T4F_KO_P	QF	gluconate 2-dehydrogenase alpha chain [EC:1.1.99.3]
K06152	0.649164	0.379425	T4F_KO_P	QF	gluconate 2-dehydrogenase gamma chain [EC:1.1.99.3]
K06153	2.79946	0.00321829	T4F_KO_P	QF	undecaprenyl-diphosphatase [EC:3.6.1.27]
K06155	-0.373068	0.928285	T4F_KO_P	QF	Gnt-I system high-affinity gluconate transporter
K06156	0.0215098	0.792354	T4F_KO_P	QF	Gnt-I system low-affinity gluconate transporter
K06162	2.84383	0	T4F_KO_P	QF	PhnM protein
K06163	1.54303	0.071056	T4F_KO_P	QF	PhnJ protein
K06164	1.77565	0.0275091	T4F_KO_P	QF	PhnI protein
K06165	1.30886	0.118955	T4F_KO_P	QF	PhnH protein
K06166	1.29763	0.149064	T4F_KO_P	QF	PhnG protein
K06167	2.87618	0	T4F_KO_P	QF	PhnP protein
K06217	3.3914	0	T4F_KO_P	QF	phosphate starvation-inducible protein PhoH and related proteins
K06221	1.29814	0.146443	T4F_KO_P	QF	2,5-diketo-D-gluconate reductase A [EC:1.1.1.274]
K06222	1.37776	0.118853	T4F_KO_P	QF	2,5-diketo-D-gluconate reductase B [EC:1.1.1.274]
K06352	-0.497608	0.97225	T4F_KO_P	QF	phosphatase RapA inhibitor
K06359	-1.02875	0.886721	T4F_KO_P	QF	response regulator aspartate phosphatase A (stage 0 sporulation protein L) [EC:3.1.-.-]
K06360	-0.793039	0.940564	T4F_KO_P	QF	response regulator aspartate phosphatase B [EC:3.1.-.-]
K06361	-1.13	0.875795	T4F_KO_P	QF	response regulator aspartate phosphatase C [EC:3.1.-.-]
K06362	-0.925778	0.916372	T4F_KO_P	QF	response regulator aspartate phosphatase D [EC:3.1.-.-]
K06363	-0.00830922	0.829019	T4F_KO_P	QF	response regulator aspartate phosphatase E [EC:3.1.-.-]
K06364	-0.922697	0.914878	T4F_KO_P	QF	response regulator aspartate phosphatase F [EC:3.1.-.-]
K06365	-0.577271	0.953202	T4F_KO_P	QF	response regulator aspartate phosphatase G [EC:3.1.-.-]
K06366	-0.998357	0.901696	T4F_KO_P	QF	response regulator aspartate phosphatase H [EC:3.1.-.-]
K06368	-1.04471	0.887866	T4F_KO_P	QF	response regulator aspartate phosphatase J [EC:3.1.-.-]
K06369	-0.486883	0.948919	T4F_KO_P	QF	response regulator aspartate phosphatase K [EC:3.1.-.-]
K06859	0.233375	0.753774	T4F_KO_P	QF	glucose-6-phosphate isomerase, archaeal [EC:5.3.1.9]
K06881	-1.61271	0.801153	T4F_KO_P	QF	phosphoesterase RecJ domain-containing protein
K06928	0.160825	0.712241	T4F_KO_P	QF	nucleoside-triphosphatase THEP1 [EC:3.6.1.15]
K07026	0.0842252	0.73412	T4F_KO_P	QF	mannosyl-3-phosphoglycerate phosphatase [EC:3.1.3.70]
K07031	1.34848	0.138929	T4F_KO_P	QF	D-glycero-alpha-D-manno-heptose-7-phosphate kinase [EC:2.7.1.168]
K07094	-1.66193	0.779816	T4F_KO_P	QF	putative glycerol-1-phosphate prenyltransferase [EC:2.5.1.-]
K07106	0.980041	0.274535	T4F_KO_P	QF	N-acetylmuramic acid 6-phosphate etherase [EC:4.2.1.126]
K07175	-0.653872	0.994258	T4F_KO_P	QF	PhoH-like ATPase
K07221	3.11975	0.00161356	T4F_KO_P	QF	phosphate-selective porin OprO and OprP
K07313	2.52107	0.00163493	T4F_KO_P	QF	serine/threonine protein phosphatase 1 [EC:3.1.3.16]
K07314	-0.364755	0.940733	T4F_KO_P	QF	serine/threonine protein phosphatase 2 [EC:3.1.3.16]
K07315	1.34394	0.13235	T4F_KO_P	QF	sigma-B regulation protein RsbU (phosphoserine phosphatase)
K07589	-0.513128	0.945947	T4F_KO_P	QF	D-erythro-7,8-dihydroneopterin triphosphate epimerase [EC:5.-.-.-]
K07636	2.87036	0.00162418	T4F_KO_P	QF	two-component system, OmpR family, phosphate regulon sensor histidine kinase PhoR [EC:2.7.13.3]
K07657	3.086	0.00171441	T4F_KO_P	QF	two-component system, OmpR family, phosphate regulon response regulator PhoB
K07658	-1.55284	0.799696	T4F_KO_P	QF	two-component system, OmpR family, alkaline phosphatase synthesis response regulator PhoP
K07659	2.1567	0.00604039	T4F_KO_P	QF	two-component system, OmpR family, phosphate regulon response regulator OmpR
K07665	-0.249085	0.923463	T4F_KO_P	QF	two-component system, OmpR family, copper resistance phosphate regulon response regulator CusR
K07757	-0.70755	0.916009	T4F_KO_P	QF	sugar-phosphatase [EC:3.1.3.23]
K07783	-0.448248	0.984313	T4F_KO_P	QF	MFS transporter, OPA family, sugar phosphate sensor protein UhpC
K07784	-1.56602	0.813492	T4F_KO_P	QF	MFS transporter, OPA family, hexose phosphate transport protein UhpT
K08093	-1.32784	0.901256	T4F_KO_P	QF	3-hexulose-6-phosphate synthase [EC:4.1.2.43]
K08176	0.518778	0.465774	T4F_KO_P	QF	MFS transporter, PHS family, inorganic phosphate transporter
K08296	2.78039	0.00332676	T4F_KO_P	QF	phosphohistidine phosphatase [EC:3.1.3.-]
K08302	-0.479841	0.959889	T4F_KO_P	QF	tagatose 1,6-diphosphate aldolase [EC:4.1.2.40]
K08311	2.96654	0	T4F_KO_P	QF	putative (di)nucleoside polyphosphate hydrolase [EC:3.6.1.-]
K08312	0.218719	0.779235	T4F_KO_P	QF	ADP-ribose diphosphatase [EC:3.6.1.-]
K08313	-0.489109	0.961735	T4F_KO_P	QF	fructose-6-phosphate aldolase 1 [EC:4.1.2.-]
K08314	-0.433568	0.924718	T4F_KO_P	QF	fructose-6-phosphate aldolase 2 [EC:4.1.2.-]
K08591	2.33923	0.00970233	T4F_KO_P	QF	glycerol-3-phosphate acyltransferase PlsY [EC:2.3.1.15]
K08963	0.135279	0.755903	T4F_KO_P	QF	methylthioribose-1-phosphate isomerase [EC:5.3.1.23]
K08964	-0.329293	0.960644	T4F_KO_P	QF	methylthioribulose-1-phosphate dehydratase [EC:4.2.1.109]
K08965	-1.59682	0.809054	T4F_KO_P	QF	2,3-diketo-5-methylthiopentyl-1-phosphate enolase [EC:5.3.2.5]
K08966	-1.13903	0.883648	T4F_KO_P	QF	2-hydroxy-3-keto-5-methylthiopentenyl-1-phosphate phosphatase [EC:3.1.3.87]
K09474	1.96006	0.0382774	T4F_KO_P	QF	acid phosphatase (class A) [EC:3.1.3.2]
K09612	-0.366504	0.941327	T4F_KO_P	QF	alkaline phosphatase isozyme conversion protein [EC:3.4.11.-]
K09809	-1.79339	0.758381	T4F_KO_P	QF	CDP-glycerol glycerophosphotransferase [EC:2.7.8.12]
K09880	0.449978	0.603189	T4F_KO_P	QF	enolase-phosphatase E1 [EC:3.1.3.77]
K09994	-0.0724891	0.825871	T4F_KO_P	QF	PhnO protein [EC:2.3.1.-]
K10012	0.477277	0.544549	T4F_KO_P	QF	undecaprenyl-phosphate 4-deoxy-4-formamido-L-arabinose transferase [EC:2.7.8.30]
K10708	-0.807716	0.919803	T4F_KO_P	QF	fructoselysine 6-phosphate deglycase [EC:3.5.-.-]
K11081	0.605943	0.461776	T4F_KO_P	QF	2-aminoethylphosphonate transport system substrate-binding protein
K11082	0.508752	0.492191	T4F_KO_P	QF	2-aminoethylphosphonate transport system permease protein
K11083	0.542419	0.425984	T4F_KO_P	QF	2-aminoethylphosphonate transport system permease protein
K11084	0.67268	0.397728	T4F_KO_P	QF	2-aminoethylphosphonate transport system ATP-binding protein
K11476	-0.938054	0.888366	T4F_KO_P	QF	GntR family transcriptional regulator, gluconate operon transcriptional repressor
K11645	1.98758	0.0475184	T4F_KO_P	QF	fructose-bisphosphate aldolase, class I [EC:4.1.2.13]
K11751	-0.327558	0.911377	T4F_KO_P	QF	5'-nucleotidase / UDP-sugar diphosphatase [EC:3.1.3.5 3.6.1.45]
K11915	-0.443216	0.934959	T4F_KO_P	QF	serine/threonine protein phosphatase Stp1 [EC:3.1.3.16]
K11938	-0.694069	0.956984	T4F_KO_P	QF	HMP-PP phosphatase [EC:3.6.1.-]
K12152	-0.216032	0.89556	T4F_KO_P	QF	phosphatase NudJ [EC:3.6.1.-]
K12503	0.467891	0.514761	T4F_KO_P	QF	short-chain Z-isoprenyl diphosphate synthase [EC:2.5.1.68]
K12506	2.996	0	T4F_KO_P	QF	2-C-methyl-D-erythritol 4-phosphate cytidylyltransferase / 2-C-methyl-D-erythritol 2,4-cyclodiphosphate synthase [EC:2.7.7.60 4.6.1.12]
K12944	-0.332785	0.940829	T4F_KO_P	QF	nucleoside triphosphatase [EC:3.6.1.-]
K12945	0.412894	0.598888	T4F_KO_P	QF	GDP-mannose pyrophosphatase NudK [EC:3.6.1.-]
K12962	-0.479479	0.944401	T4F_KO_P	QF	undecaprenyl phosphate-alpha-L-ara4N flippase subunit ArnE
K12963	0.0594515	0.794811	T4F_KO_P	QF	undecaprenyl phosphate-alpha-L-ara4N flippase subunit ArnF
K12978	0.185761	0.658676	T4F_KO_P	QF	lipid A 4'-phosphatase [EC:3.1.3.-]
K13014	-0.348419	0.93335	T4F_KO_P	QF	undecaprenyl phosphate-alpha-L-ara4FN deformylase [EC:3.5.-.-]
K13058	0.119281	0.771603	T4F_KO_P	QF	mannosylfructose-phosphate synthase [EC:2.4.1.246]
K13085	-0.109512	0.855065	T4F_KO_P	QF	phosphatidylinositol-4,5-bisphosphate 4-phosphatase [EC:3.1.3.78]
K13498	-0.71295	0.955244	T4F_KO_P	QF	indole-3-glycerol phosphate synthase / phosphoribosylanthranilate isomerase [EC:4.1.1.48 5.3.1.24]
K13656	1.22064	0.215168	T4F_KO_P	QF	undecaprenyl-phosphate glucose phosphotransferase [EC:2.7.8.31]
K13787	0.505979	0.474503	T4F_KO_P	QF	geranylgeranyl diphosphate synthase, type I [EC:2.5.1.1 2.5.1.10 2.5.1.29]
K13788	-0.818532	0.926276	T4F_KO_P	QF	phosphate acetyltransferase [EC:2.3.1.8]
K13789	-1.00006	0.908435	T4F_KO_P	QF	geranylgeranyl diphosphate synthase, type II [EC:2.5.1.1 2.5.1.10 2.5.1.29]
K13810	0.589669	0.441819	T4F_KO_P	QF	transaldolase / glucose-6-phosphate isomerase [EC:2.2.1.2 5.3.1.9]
K13831	0.11816	0.798652	T4F_KO_P	QF	3-hexulose-6-phosphate synthase / 6-phospho-3-hexuloisomerase [EC:4.1.2.43 5.3.1.27]
K13967	1.85868	0.0283661	T4F_KO_P	QF	N-acetylmannosamine-6-phosphate 2-epimerase / N-acetylmannosamine kinase [EC:5.1.3.9 2.7.1.60]
K14136	0.564468	0.498002	T4F_KO_P	QF	phosphoribose diphosphate:decaprenyl-phosphate phosphoribosyltransferase
K14153	-0.0939767	0.886006	T4F_KO_P	QF	hydroxymethylpyrimidine kinase / phosphomethylpyrimidine kinase / thiamine-phosphate diphosphorylase [EC:2.7.1.49 2.7.4.7 2.5.1.3]
K14652	3.70201	0	T4F_KO_P	QF	3,4-dihydroxy 2-butanone 4-phosphate synthase / GTP cyclohydrolase II [EC:4.1.99.12 3.5.4.25]
K14654	0.170542	0.73211	T4F_KO_P	QF	2,5-diamino-6-(ribosylamino)-4(3H)-pyrimidinone 5'-phosphate reductase [EC:1.1.1.302]
K14683	-0.222199	0.904385	T4F_KO_P	QF	solute carrier family 34 (sodium-dependent phosphate cotransporter)
K15521	0.726397	0.35605	T4F_KO_P	QF	D-inositol-3-phosphate glycosyltransferase [EC:2.4.1.250]
K15640	-1.28137	0.871888	T4F_KO_P	QF	uncharacterized phosphatase
K15669	0.19229	0.694478	T4F_KO_P	QF	D-glycero-alpha-D-manno-heptose 1-phosphate guanylyltransferase [EC:2.7.7.71]
K15781	0.918479	0.307356	T4F_KO_P	QF	putative phosphoserine phosphatase / 1-acylglycerol-3-phosphate O-acyltransferase [EC:3.1.3.3 2.3.1.51]
K15981	0.29237	0.64305	T4F_KO_P	QF	cytochrome P450, family 125, subfamily A, polypeptide 1 (cholest-4-en-3-one 26-monooxygenase) [EC:1.14.13.141]
K15986	-1.17509	0.911759	T4F_KO_P	QF	manganese-dependent inorganic pyrophosphatase [EC:3.6.1.1]
K15987	3.97392	0	T4F_KO_P	QF	K(+)-stimulated pyrophosphate-energized sodium pump [EC:3.6.1.1]
K16011	2.46476	0.0047577	T4F_KO_P	QF	mannose-1-phosphate guanylyltransferase / mannose-6-phosphate isomerase [EC:2.7.7.13 5.3.1.8]
K16055	0.149224	0.738648	T4F_KO_P	QF	trehalose 6-phosphate synthase/phosphatase [EC:2.4.1.15 3.1.3.12]
K16306	-0.606099	0.957917	T4F_KO_P	QF	fructose-bisphosphate aldolase / 2-amino-3,7-dideoxy-D-threo-hept-6-ulosonate synthase [EC:4.1.2.13 2.2.1.10]
K16321	-0.275937	0.90098	T4F_KO_P	QF	high-affinity gluconate transporter
K16322	-0.795843	0.956549	T4F_KO_P	QF	low-affinity inorganic phosphate transporter
K16329	0.80704	0.329827	T4F_KO_P	QF	pseudouridine-5'-phosphate glycosidase [EC:3.2.-.-]
1.1.1.43	-0.276867	0.858259	T4F_EC_P	QF	phosphogluconate 2-dehydrogenase
1.1.1.44	0.186658	0.754534	T4F_EC_P	QF	phosphogluconate dehydrogenase (NADP+-dependent, decarboxylating)
1.1.1.69	1.75399	0.0418665	T4F_EC_P	QF	gluconate 5-dehydrogenase
1.1.1.94	1.80583	0.0702645	T4F_EC_P	QF	glycerol-3-phosphate dehydrogenase [NAD(P)+]
1.1.1.125	1.64932	0.0622274	T4F_EC_P	QF	2-deoxy-D-gluconate 3-dehydrogenase
1.1.1.215	0.481951	0.527334	T4F_EC_P	QF	gluconate 2-dehydrogenase
1.1.3.21	-0.207063	0.987313	T4F_EC_P	QF	glycerol-3-phosphate oxidase
1.1.5.3	1.81126	0.0284056	T4F_EC_P	QF	glycerol-3-phosphate dehydrogenase
2.1.1.222	2.13598	0.00741849	T4F_EC_P	QF	2-polyprenyl-6-hydroxyphenol methylase
2.3.1.15	1.88581	0.0375453	T4F_EC_P	QF	glycerol-3-phosphate 1-O-acyltransferase
2.3.1.51	1.95799	0.0316873	T4F_EC_P	QF	1-acylglycerol-3-phosphate O-acyltransferase
2.7.1.63	0.525715	0.552576	T4F_EC_P	QF	polyphosphate---glucose phosphotransferase
2.7.4.1	2.12994	0.00337838	T4F_EC_P	QF	polyphosphate kinase
2.7.7.39	-1.37918	0.772579	T4F_EC_P	QF	glycerol-3-phosphate cytidylyltransferase
2.7.8.5	1.37538	0.110521	T4F_EC_P	QF	CDP-diacylglycerol---glycerol-3-phosphate 1-phosphatidyltransferase
2.7.8.20	0.0439815	0.806679	T4F_EC_P	QF	phosphatidylglycerol---membrane-oligosaccharide glycerophosphotransferase
2.7.8.23	0.202281	0.724481	T4F_EC_P	QF	carboxyvinyl-carboxyphosphonate phosphorylmutase
3.1.1.47	0.820875	0.346645	T4F_EC_P	QF	1-alkyl-2-acetylglycerophosphocholine esterase
3.1.3.1	2.42925	0.00337838	T4F_EC_P	QF	alkaline phosphatase
3.1.3.2	2.30303	0.0125354	T4F_EC_P	QF	acid phosphatase
3.1.3.3	1.67984	0.038677	T4F_EC_P	QF	phosphoserine phosphatase
3.1.3.5	0.755541	0.391326	T4F_EC_P	QF	5'-nucleotidase
3.1.3.7	2.05397	0.0105271	T4F_EC_P	QF	3'(2'),5'-bisphosphate nucleotidase
3.1.3.8	1.15005	0.195835	T4F_EC_P	QF	3-phytase
3.1.3.10	0.0697635	0.778937	T4F_EC_P	QF	glucose-1-phosphatase
3.1.3.12	1.39057	0.0961277	T4F_EC_P	QF	trehalose-phosphatase
3.1.3.15	-0.94518	0.896	T4F_EC_P	QF	histidinol-phosphatase
3.1.3.16	-0.796421	0.898934	T4F_EC_P	QF	protein-serine/threonine phosphatase
3.1.3.18	2.3064	0.00903971	T4F_EC_P	QF	phosphoglycolate phosphatase
3.1.3.25	2.1127	0.0105159	T4F_EC_P	QF	inositol-phosphate phosphatase
3.1.3.26	1.86736	0.0484159	T4F_EC_P	QF	4-phytase
3.1.3.27	-0.701087	0.940754	T4F_EC_P	QF	phosphatidylglycerophosphatase
3.1.3.41	-1.96705	0.628786	T4F_EC_P	QF	4-nitrophenylphosphatase
3.1.3.48	-0.208965	0.879519	T4F_EC_P	QF	protein-tyrosine-phosphatase
3.1.4.3	0.729407	0.375367	T4F_EC_P	QF	phospholipase C
3.1.4.4	1.17851	0.2105	T4F_EC_P	QF	phospholipase D
3.1.4.12	-1.35518	0.80736	T4F_EC_P	QF	sphingomyelin phosphodiesterase
3.1.4.16	-1.7104	0.685819	T4F_EC_P	QF	2',3'-cyclic-nucleotide 2'-phosphodiesterase
3.1.4.17	0.715713	0.397182	T4F_EC_P	QF	3',5'-cyclic-nucleotide phosphodiesterase
3.1.4.46	-0.104353	0.818023	T4F_EC_P	QF	glycerophosphodiester phosphodiesterase
3.1.4.50	-0.502263	0.955417	T4F_EC_P	QF	glycosylphosphatidylinositol phospholipase D
3.1.7.2	1.90916	0.0347221	T4F_EC_P	QF	guanosine-3',5'-bis(diphosphate) 3'-diphosphatase
3.6.1.1	2.14547	0.00769185	T4F_EC_P	QF	inorganic diphosphatase
3.6.1.7	-0.162908	0.881656	T4F_EC_P	QF	acylphosphatase
3.6.1.13	0.574249	0.465596	T4F_EC_P	QF	ADP-ribose diphosphatase
3.6.1.23	1.32115	0.124866	T4F_EC_P	QF	dUTP diphosphatase
3.6.1.26	0.265008	0.621185	T4F_EC_P	QF	CDP-diacylglycerol diphosphatase
3.6.1.31	1.05791	0.220158	T4F_EC_P	QF	phosphoribosyl-ATP diphosphatase
3.6.1.11	2.2234	0.00384436	T4F_EC_P	QF	exopolyphosphatase
3.6.1.40	2.34935	0.00872785	T4F_EC_P	QF	guanosine-5'-triphosphate,3'-diphosphate phosphatase
3.6.1.41	-0.26715	0.990202	T4F_EC_P	QF	bis(5'-nucleosyl)-tetraphosphatase (symmetrical)
3.1.3.11	1.62379	0.0626931	T4F_EC_P	QF	fructose-bisphosphatase
4.1.2.14	1.9776	0.0315442	T4F_EC_P	QF	2-dehydro-3-deoxy-phosphogluconate aldolase
4.2.1.12	2.36204	0	T4F_EC_P	QF	phosphogluconate dehydratase
3.1.3.73	-1.17941	0.855037	T4F_EC_P	QF	adenosylcobalamin/alpha-ribazole phosphatase
2.5.1.74	-2.09475	0.594674	T4F_EC_P	QF	1,4-dihydroxy-2-naphthoate polyprenyltransferase
2.1.1.201	1.60227	0.0642624	T4F_EC_P	QF	2-methoxy-6-polyprenyl-1,4-benzoquinol methylase
3.6.1.54	-0.134766	0.934424	T4F_EC_P	QF	UDP-2,3-diacylglucosamine diphosphatase
3.1.3.45	-0.193131	0.956149	T4F_EC_P	QF	3-deoxy-manno-octulosonate-8-phosphatase
3.1.3.82	0.454195	0.516	T4F_EC_P	QF	D-glycero-beta-D-manno-heptose 1,7-bisphosphate 7-phosphatase
3.1.3.83	0.516138	0.53056	T4F_EC_P	QF	D-glycero-alpha-D-manno-heptose 1,7-bisphosphate 7-phosphatase
4.1.2.29	-1.30807	0.783963	T4F_EC_P	QF	5-dehydro-2-deoxyphosphogluconate aldolase
3.6.1.22	1.95263	0.0125956	T4F_EC_P	QF	NAD+ diphosphatase
2.6.1.37	-0.498652	0.954997	T4F_EC_P	QF	2-aminoethylphosphonate---pyruvate transaminase
3.6.1.8	2.0982	0.00894985	T4F_EC_P	QF	ATP diphosphatase
4.2.1.39	0.0199219	0.742095	T4F_EC_P	QF	gluconate dehydratase
1.1.1.274	0.618072	0.457965	T4F_EC_P	QF	2,5-didehydrogluconate reductase (2-dehydro-D-gluconate-forming)
3.1.3.71	-0.605252	0.934473	T4F_EC_P	QF	2-phosphosulfolactate phosphatase
1.1.99.3	0.816544	0.356705	T4F_EC_P	QF	gluconate 2-dehydrogenase (acceptor)
3.6.1.27	1.30452	0.137977	T4F_EC_P	QF	undecaprenyl-diphosphate phosphatase
3.6.1.15	0.0813182	0.722375	T4F_EC_P	QF	nucleoside-triphosphate phosphatase
3.1.3.70	-0.15661	0.853809	T4F_EC_P	QF	mannosyl-3-phosphoglycerate phosphatase
3.1.3.23	-1.01269	0.876882	T4F_EC_P	QF	sugar-phosphatase
3.6.1.45	-0.462463	0.962078	T4F_EC_P	QF	UDP-sugar diphosphatase
3.1.4.14	-0.172312	0.871442	T4F_EC_P	QF	[acyl-carrier-protein] phosphodiesterase
3.1.3.87	-1.45469	0.757305	T4F_EC_P	QF	2-hydroxy-3-keto-5-methylthiopentenyl-1-phosphate phosphatase
3.1.3.77	0.133907	0.827724	T4F_EC_P	QF	acireductone synthase
3.1.3.78	-0.168043	0.875971	T4F_EC_P	QF	phosphatidylinositol-4,5-bisphosphate 4-phosphatase
3.1.4.52	0.449213	0.547997	T4F_EC_P	QF	cyclic-guanylate-specific phosphodiesterase
2.4.1.252	1.11246	0.193378	T4F_EC_P	QF	GDP-mannose:cellobiosyl-diphosphopolyprenol alpha-mannosyltransferase
Glycerophospholipid metabolism	-0.507565	0.6	PIC_L3_P	QF	Metabolism	Lipid metabolism
Inositol phosphate metabolism	-0.635111	0.6	PIC_L3_P	QF	Metabolism	Carbohydrate metabolism
Phosphonate and phosphinate metabolism	0.513687	1	PIC_L3_P	QF	Metabolism	Metabolism of other amino acids
K00216	0.295066	0.6378	T4F_KO_St	QF	2,3-dihydro-2,3-dihydroxybenzoate dehydrogenase [EC:1.3.1.28]
K00446	1.1069	0.235862	T4F_KO_St	QF	catechol 2,3-dioxygenase [EC:1.13.11.2]
K00448	1.06457	0.240435	T4F_KO_St	QF	protocatechuate 3,4-dioxygenase, alpha subunit [EC:1.13.11.3]
K00449	1.05927	0.234515	T4F_KO_St	QF	protocatechuate 3,4-dioxygenase, beta subunit [EC:1.13.11.3]
K00481	1.40129	0.148177	T4F_KO_St	QF	p-hydroxybenzoate 3-monooxygenase [EC:1.14.13.2]
K01179	0.187987	0.721559	T4F_KO_St	QF	endoglucanase [EC:3.2.1.4]
K01181	0.440614	0.568551	T4F_KO_St	QF	endo-1,4-beta-xylanase [EC:3.2.1.8]
K01182	-3.12279	0.322402	T4F_KO_St	QF	oligo-1,6-glucosidase [EC:3.2.1.10]
K01184	0.642682	0.485559	T4F_KO_St	QF	polygalacturonase [EC:3.2.1.15]
K01187	0.839555	0.3509	T4F_KO_St	QF	alpha-glucosidase [EC:3.2.1.20]
K01190	1.00625	0.332138	T4F_KO_St	QF	beta-galactosidase [EC:3.2.1.23]
K01198	0.753746	0.396096	T4F_KO_St	QF	xylan 1,4-beta-xylosidase [EC:3.2.1.37]
K01199	0.72014	0.354194	T4F_KO_St	QF	glucan endo-1,3-beta-D-glucosidase [EC:3.2.1.39]
K01210	-0.0904044	0.840351	T4F_KO_St	QF	glucan 1,3-beta-glucosidase [EC:3.2.1.58]
K01215	-0.250562	0.996323	T4F_KO_St	QF	glucan 1,6-alpha-glucosidase [EC:3.2.1.70]
K01220	-1.49375	0.653426	T4F_KO_St	QF	6-phospho-beta-galactosidase [EC:3.2.1.85]
K01222	-2.78232	0.35273	T4F_KO_St	QF	6-phospho-beta-glucosidase [EC:3.2.1.86]
K01223	-3.12014	0.425255	T4F_KO_St	QF	6-phospho-beta-glucosidase [EC:3.2.1.86]
K01224	-0.936245	0.857957	T4F_KO_St	QF	arabinogalactan endo-1,4-beta-galactosidase [EC:3.2.1.89]
K01232	-2.28087	0.44986	T4F_KO_St	QF	maltose-6'-phosphate glucosidase [EC:3.2.1.122]
K01664	-0.500142	0.897482	T4F_KO_St	QF	para-aminobenzoate synthetase component II [EC:2.6.1.85]
K01665	0.977539	0.32277	T4F_KO_St	QF	para-aminobenzoate synthetase component I [EC:2.6.1.85]
K01728	-0.210515	0.938738	T4F_KO_St	QF	pectate lyase [EC:4.2.2.2]
K01904	0.383592	0.642105	T4F_KO_St	QF	4-coumarate--CoA ligase [EC:6.2.1.12]
K02363	0.653941	0.473165	T4F_KO_St	QF	2,3-dihydroxybenzoate-AMP ligase [EC:2.7.7.58]
K02549	-2.33526	0.426139	T4F_KO_St	QF	O-succinylbenzoate synthase [EC:4.2.1.113]
K03179	1.54621	0.130029	T4F_KO_St	QF	4-hydroxybenzoate octaprenyltransferase [EC:2.5.1.-]
K03182	0.417927	0.635176	T4F_KO_St	QF	3-octaprenyl-4-hydroxybenzoate carboxy-lyase UbiD [EC:4.1.1.-]
K03186	0.344394	0.634243	T4F_KO_St	QF	3-octaprenyl-4-hydroxybenzoate carboxy-lyase UbiX [EC:4.1.1.-]
K03342	0.439239	0.598942	T4F_KO_St	QF	para-aminobenzoate synthetase / 4-amino-4-deoxychorismate lyase [EC:2.6.1.85 4.1.3.38]
K03381	0.749207	0.402454	T4F_KO_St	QF	catechol 1,2-dioxygenase [EC:1.13.11.1]
K03862	1.75781	0.0661234	T4F_KO_St	QF	vanillate monooxygenase [EC:1.14.13.82]
K03863	0.983988	0.287732	T4F_KO_St	QF	vanillate monooxygenase [EC:1.14.13.82]
K04099	0.380913	0.602137	T4F_KO_St	QF	protocatechuate 4,5-dioxygenase [EC:1.13.11.8]
K04100	0.81227	0.376284	T4F_KO_St	QF	protocatechuate 4,5-dioxygenase, alpha chain [EC:1.13.11.8]
K04101	1.34018	0.157907	T4F_KO_St	QF	protocatechuate 4,5-dioxygenase, beta chain [EC:1.13.11.8]
K04105	0.0834214	0.787123	T4F_KO_St	QF	4-hydroxybenzoate-CoA ligase [EC:6.2.1.27 6.2.1.25]
K04110	0.289975	0.660154	T4F_KO_St	QF	benzoate-CoA ligase [EC:6.2.1.25]
K05349	1.97435	0.0573492	T4F_KO_St	QF	beta-glucosidase [EC:3.2.1.21]
K05350	0.121682	0.770979	T4F_KO_St	QF	beta-glucosidase [EC:3.2.1.21]
K05548	-0.607222	0.92922	T4F_KO_St	QF	MFS transporter, AAHS family, benzoate transport protein
K05549	1.08957	0.259294	T4F_KO_St	QF	benzoate/toluate 1,2-dioxygenase subunit alpha [EC:1.14.12.10 1.14.12.-]
K05550	0.644651	0.449652	T4F_KO_St	QF	benzoate/toluate 1,2-dioxygenase subunit beta [EC:1.14.12.10 1.14.12.-]
K05782	1.27927	0.191777	T4F_KO_St	QF	benzoate membrane transport protein
K05784	0.274776	0.708269	T4F_KO_St	QF	benzoate/toluate 1,2-dioxygenase electron transfer component
K07323	0.47469	0.555105	T4F_KO_St	QF	putative toluene tolerance protein
K07406	0.172691	0.77818	T4F_KO_St	QF	alpha-galactosidase [EC:3.2.1.22]
K07407	0.188854	0.81598	T4F_KO_St	QF	alpha-galactosidase [EC:3.2.1.22]
K08195	0.792427	0.365626	T4F_KO_St	QF	MFS transporter, AAHS family, 4-hydroxybenzoate transporter
K08295	0.960107	0.335537	T4F_KO_St	QF	2-aminobenzoate-CoA ligase [EC:6.2.1.32]
K10621	0.395669	0.62789	T4F_KO_St	QF	2,3-dihydroxy-p-cumate/2,3-dihydroxybenzoate 3,4-dioxygenase [EC:1.13.11.- 1.13.11.14]
K11475	0.562757	0.554767	T4F_KO_St	QF	GntR family transcriptional regulator, vanillate catabolism transcriptional regulator
K12111	-0.923156	0.822964	T4F_KO_St	QF	evolved beta-galactosidase subunit alpha [EC:3.2.1.23]
K12112	-0.209176	0.929654	T4F_KO_St	QF	evolved beta-galactosidase subunit beta
K12308	-0.0125092	0.802325	T4F_KO_St	QF	beta-galactosidase [EC:3.2.1.23]
K13950	-0.0727766	0.87215	T4F_KO_St	QF	para-aminobenzoate synthetase [EC:2.6.1.85]
K14333	1.00054	0.293681	T4F_KO_St	QF	2,3-dihydroxybenzoate decarboxylase [EC:4.1.1.46]
K15064	0.798819	0.412832	T4F_KO_St	QF	syringate O-demethylase [EC:2.1.1.-]
K15066	0.878125	0.344561	T4F_KO_St	QF	vanillate/3-O-methylgallate O-demethylase
K15531	-0.285122	0.912464	T4F_KO_St	QF	oligosaccharide reducing-end xylanase [EC:3.2.1.156]
K15546	0.0819543	0.786091	T4F_KO_St	QF	XRE family transcriptional regulator, aerobic/anaerobic benzoate catabolism transcriptional regulator
K15760	0.562377	0.550149	T4F_KO_St	QF	toluene monooxygenase system protein A [EC:1.14.13.-]
K15761	-0.0359209	0.80833	T4F_KO_St	QF	toluene monooxygenase system protein B [EC:1.14.13.-]
K15762	-0.0491746	0.838973	T4F_KO_St	QF	toluene monooxygenase system ferredoxin subunit
K15763	0.381828	0.626425	T4F_KO_St	QF	toluene monooxygenase system protein D [EC:1.14.13.-]
K15764	0.247649	0.692609	T4F_KO_St	QF	toluene monooxygenase system protein E [EC:1.14.13.-]
K15765	0.230136	0.700923	T4F_KO_St	QF	toluene monooxygenase electron transfer component [EC:1.18.1.3]
K15922	0.847578	0.349131	T4F_KO_St	QF	alpha-glucosidase [EC:3.2.1.20]
K15924	-1.03224	0.776516	T4F_KO_St	QF	glucuronoarabinoxylan endo-1,4-beta-xylanase [EC:3.2.1.136]
K15973	-1.47988	0.630164	T4F_KO_St	QF	MarR family transcriptional regulator, 2-MHQ and catechol-resistance regulon repressor
K16016	-0.00430425	0.824593	T4F_KO_St	QF	3-amino-5-hydroxybenzoate synthase
K16090	1.59855	0.100466	T4F_KO_St	QF	catecholate siderophore receptor
1.3.1.28	0.60942	0.479994	T4F_EC_St	QF	2,3-dihydro-2,3-dihydroxybenzoate dehydrogenase
1.13.11.2	1.34047	0.203531	T4F_EC_St	QF	catechol 2,3-dioxygenase
1.13.11.3	1.36942	0.155268	T4F_EC_St	QF	protocatechuate 3,4-dioxygenase
1.14.13.2	1.42313	0.142648	T4F_EC_St	QF	4-hydroxybenzoate 3-monooxygenase
3.2.1.3	0.869063	0.38244	T4F_EC_St	QF	glucan 1,4-alpha-glucosidase
3.2.1.4	0.587609	0.474792	T4F_EC_St	QF	cellulase
3.2.1.8	0.711234	0.444643	T4F_EC_St	QF	endo-1,4-beta-xylanase
3.2.1.10	-3.24446	0.181111	T4F_EC_St	QF	oligo-1,6-glucosidase
3.2.1.15	0.790274	0.388417	T4F_EC_St	QF	endo-polygalacturonase
3.2.1.20	1.22117	0.183053	T4F_EC_St	QF	alpha-glucosidase
3.2.1.23	1.06748	0.266161	T4F_EC_St	QF	beta-galactosidase
3.2.1.37	1.07047	0.316691	T4F_EC_St	QF	xylan 1,4-beta-xylosidase
3.2.1.39	0.862467	0.336935	T4F_EC_St	QF	glucan endo-1,3-beta-D-glucosidase
3.2.1.55	0.433997	0.626703	T4F_EC_St	QF	non-reducing end alpha-L-arabinofuranosidase
3.2.1.58	0.265421	0.724346	T4F_EC_St	QF	glucan 1,3-beta-glucosidase
3.2.1.70	-0.194412	0.984629	T4F_EC_St	QF	glucan 1,6-alpha-glucosidase
3.2.1.78	0.483788	0.592796	T4F_EC_St	QF	mannan endo-1,4-beta-mannosidase
3.2.1.85	-1.4311	0.52851	T4F_EC_St	QF	6-phospho-beta-galactosidase
3.2.1.86	-3.29046	0.21804	T4F_EC_St	QF	6-phospho-beta-glucosidase
3.2.1.122	-2.39891	0.265126	T4F_EC_St	QF	maltose-6'-phosphate glucosidase
4.2.2.2	-0.0351665	0.87742	T4F_EC_St	QF	pectate lyase
4.2.2.10	-0.30286	0.90896	T4F_EC_St	QF	pectin lyase
6.2.1.12	0.601318	0.486342	T4F_EC_St	QF	4-coumarate---CoA ligase
6.2.1.26	-2.45977	0.246506	T4F_EC_St	QF	o-succinylbenzoate---CoA ligase
4.2.1.113	-2.3199	0.269454	T4F_EC_St	QF	o-succinylbenzoate synthase
1.13.11.1	0.977898	0.295274	T4F_EC_St	QF	catechol 1,2-dioxygenase
1.14.13.82	1.91409	0.064805	T4F_EC_St	QF	vanillate monooxygenase
1.13.11.8	1.53719	0.130901	T4F_EC_St	QF	protocatechuate 4,5-dioxygenase
6.2.1.27	0.137044	0.73791	T4F_EC_St	QF	4-hydroxybenzoate---CoA ligase
6.2.1.25	0.540865	0.514674	T4F_EC_St	QF	benzoate---CoA ligase
3.2.1.21	1.99534	0.0798141	T4F_EC_St	QF	beta-glucosidase
1.14.12.10	1.31171	0.181883	T4F_EC_St	QF	benzoate 1,2-dioxygenase
1.13.11.16	0.536706	0.516526	T4F_EC_St	QF	3-carboxyethylcatechol 2,3-dioxygenase
3.2.1.22	0.657295	0.468026	T4F_EC_St	QF	alpha-galactosidase
1.13.11.14	0.331534	0.630514	T4F_EC_St	QF	2,3-dihydroxybenzoate 3,4-dioxygenase
3.2.1.156	-0.0703925	0.866407	T4F_EC_St	QF	oligosaccharide reducing-end xylanase
3.2.1.136	-0.954346	0.722086	T4F_EC_St	QF	glucuronoarabinoxylan endo-1,4-beta-xylanase
Aminobenzoate degradation	0.558927	0.875959	PIC_L3_St	QF	Metabolism	Xenobiotics biodegradation and metabolism
Benzoate degradation	-0.381082	1	PIC_L3_St	QF	Metabolism	Xenobiotics biodegradation and metabolism
Fluorobenzoate degradation	1.63487	0.3556	PIC_L3_St	QF	Metabolism	Xenobiotics biodegradation and metabolism
Nitrotoluene degradation	-1.42705	0.210938	PIC_L3_St	QF	Metabolism	Xenobiotics biodegradation and metabolism
Toluene degradation	0.399848	0.871607	PIC_L3_St	QF	Metabolism	Xenobiotics biodegradation and metabolism
K00009	-0.12408	0.987382	T4F_KO_P	Xun	mannitol-1-phosphate 5-dehydrogenase [EC:1.1.1.17]
K00032	0.0368698	0.929963	T4F_KO_P	Xun	phosphogluconate 2-dehydrogenase [EC:1.1.1.43]
K00033	0.0163534	0.989469	T4F_KO_P	Xun	6-phosphogluconate dehydrogenase [EC:1.1.1.44]
K00036	0.0431183	0.983621	T4F_KO_P	Xun	glucose-6-phosphate 1-dehydrogenase [EC:1.1.1.49]
K00046	0.202867	0.979832	T4F_KO_P	Xun	gluconate 5-dehydrogenase [EC:1.1.1.69]
K00057	0.134295	0.983173	T4F_KO_P	Xun	glycerol-3-phosphate dehydrogenase (NAD(P)+) [EC:1.1.1.94]
K00065	0.0474237	0.990215	T4F_KO_P	Xun	2-deoxy-D-gluconate 3-dehydrogenase [EC:1.1.1.125]
K00068	-0.470678	0.999952	T4F_KO_P	Xun	sorbitol-6-phosphate 2-dehydrogenase [EC:1.1.1.140]
K00090	0.0515008	0.990211	T4F_KO_P	Xun	gluconate 2-dehydrogenase [EC:1.1.1.215]
K00094	-0.091727	0.984415	T4F_KO_P	Xun	galactitol-1-phosphate 5-dehydrogenase [EC:1.1.1.251]
K00096	0.166001	0.920837	T4F_KO_P	Xun	glycerol-1-phosphate dehydrogenase [NAD(P)] [EC:1.1.1.261]
K00097	0.195585	0.978529	T4F_KO_P	Xun	4-hydroxythreonine-4-phosphate dehydrogenase [EC:1.1.1.262]
K00099	0.17283	0.986672	T4F_KO_P	Xun	1-deoxy-D-xylulose-5-phosphate reductoisomerase [EC:1.1.1.267]
K00105	-0.675662	1	T4F_KO_P	Xun	alpha-glycerophosphate oxidase [EC:1.1.3.21]
K00111	0.16617	0.976777	T4F_KO_P	Xun	glycerol-3-phosphate dehydrogenase [EC:1.1.5.3]
K00112	0.0312132	0.950511	T4F_KO_P	Xun	glycerol-3-phosphate dehydrogenase subunit B [EC:1.1.5.3]
K00113	-0.0232548	0.949579	T4F_KO_P	Xun	glycerol-3-phosphate dehydrogenase subunit C [EC:1.1.5.3]
K00131	0.179398	0.924815	T4F_KO_P	Xun	glyceraldehyde-3-phosphate dehydrogenase (NADP) [EC:1.2.1.9]
K00134	0.201273	0.983106	T4F_KO_P	Xun	glyceraldehyde 3-phosphate dehydrogenase [EC:1.2.1.12]
K00145	0.159882	0.982635	T4F_KO_P	Xun	N-acetyl-gamma-glutamyl-phosphate reductase [EC:1.2.1.38]
K00150	-0.025693	0.963046	T4F_KO_P	Xun	glyceraldehyde-3-phosphate dehydrogenase (NAD(P)) [EC:1.2.1.59]
K00275	0.171736	0.98521	T4F_KO_P	Xun	pyridoxamine 5'-phosphate oxidase [EC:1.4.3.5]
K00525	0.161986	0.976959	T4F_KO_P	Xun	ribonucleoside-diphosphate reductase alpha chain [EC:1.17.4.1]
K00526	-0.0660502	0.991183	T4F_KO_P	Xun	ribonucleoside-diphosphate reductase beta chain [EC:1.17.4.1]
K00527	-0.396015	0.996186	T4F_KO_P	Xun	ribonucleoside-triphosphate reductase [EC:1.17.4.2]
K00568	0.155513	0.982338	T4F_KO_P	Xun	2-polyprenyl-6-hydroxyphenyl methylase / 3-demethylubiquinone-9 3-methyltransferase [EC:2.1.1.222 2.1.1.64]
K00625	0.596289	0.799284	T4F_KO_P	Xun	phosphate acetyltransferase [EC:2.3.1.8]
K00631	-0.0870823	0.998238	T4F_KO_P	Xun	glycerol-3-phosphate O-acyltransferase [EC:2.3.1.15]
K00634	0.184535	0.919169	T4F_KO_P	Xun	phosphate butyryltransferase [EC:2.3.1.19]
K00655	0.171185	0.98199	T4F_KO_P	Xun	1-acyl-sn-glycerol-3-phosphate acyltransferase [EC:2.3.1.51]
K00696	0.0605879	0.95545	T4F_KO_P	Xun	sucrose-phosphate synthase [EC:2.4.1.14]
K00697	0.0870804	0.984035	T4F_KO_P	Xun	trehalose 6-phosphate synthase [EC:2.4.1.15]
K00712	-0.718452	1	T4F_KO_P	Xun	poly(glycerol-phosphate) alpha-glucosyltransferase [EC:2.4.1.52]
K00721	0.0900269	0.986995	T4F_KO_P	Xun	dolichol-phosphate mannosyltransferase [EC:2.4.1.83]
K00788	0.138153	0.98129	T4F_KO_P	Xun	thiamine-phosphate pyrophosphorylase [EC:2.5.1.3]
K00795	0.150755	0.977194	T4F_KO_P	Xun	farnesyl diphosphate synthase [EC:2.5.1.1 2.5.1.10]
K00801	0.0101536	0.940185	T4F_KO_P	Xun	farnesyl-diphosphate farnesyltransferase [EC:2.5.1.21]
K00803	0.573777	0.86977	T4F_KO_P	Xun	alkyldihydroxyacetonephosphate synthase [EC:2.5.1.26]
K00805	-0.0669888	0.993249	T4F_KO_P	Xun	heptaprenyl diphosphate synthase [EC:2.5.1.30]
K00806	0.0155316	0.990033	T4F_KO_P	Xun	undecaprenyl diphosphate synthase [EC:2.5.1.31]
K00817	0.0860502	0.986731	T4F_KO_P	Xun	histidinol-phosphate aminotransferase [EC:2.6.1.9]
K00820	0.118803	0.985123	T4F_KO_P	Xun	glucosamine--fructose-6-phosphate aminotransferase (isomerizing) [EC:2.6.1.16]
K00886	0.151891	0.961038	T4F_KO_P	Xun	polyphosphate glucokinase [EC:2.7.1.63]
K00895	0.415801	0.86773	T4F_KO_P	Xun	pyrophosphate--fructose-6-phosphate 1-phosphotransferase [EC:2.7.1.90]
K00906	-0.0705701	0.996877	T4F_KO_P	Xun	isocitrate dehydrogenase kinase/phosphatase [EC:2.7.11.5 3.1.3.-]
K00917	0.0439047	0.987591	T4F_KO_P	Xun	tagatose 6-phosphate kinase [EC:2.7.1.144]
K00937	0.121832	0.979067	T4F_KO_P	Xun	polyphosphate kinase [EC:2.7.4.1]
K00940	0.128922	0.985738	T4F_KO_P	Xun	nucleoside-diphosphate kinase [EC:2.7.4.6]
K00946	0.0519249	0.993079	T4F_KO_P	Xun	thiamine-monophosphate kinase [EC:2.7.4.16]
K00948	0.0716578	0.986387	T4F_KO_P	Xun	ribose-phosphate pyrophosphokinase [EC:2.7.6.1]
K00954	0.100551	0.986699	T4F_KO_P	Xun	pantetheine-phosphate adenylyltransferase [EC:2.7.7.3]
K00963	0.104201	0.983336	T4F_KO_P	Xun	UTP--glucose-1-phosphate uridylyltransferase [EC:2.7.7.9]
K00965	-0.274708	0.996243	T4F_KO_P	Xun	UDPglucose--hexose-1-phosphate uridylyltransferase [EC:2.7.7.12]
K00966	0.172051	0.982966	T4F_KO_P	Xun	mannose-1-phosphate guanylyltransferase [EC:2.7.7.13]
K00968	-0.113423	0.979967	T4F_KO_P	Xun	choline-phosphate cytidylyltransferase [EC:2.7.7.15]
K00971	0.0506053	0.988635	T4F_KO_P	Xun	mannose-1-phosphate guanylyltransferase [EC:2.7.7.13]
K00973	0.0890829	0.98402	T4F_KO_P	Xun	glucose-1-phosphate thymidylyltransferase [EC:2.7.7.24]
K00975	0.383196	0.914124	T4F_KO_P	Xun	glucose-1-phosphate adenylyltransferase [EC:2.7.7.27]
K00978	0.119578	0.988187	T4F_KO_P	Xun	glucose-1-phosphate cytidylyltransferase [EC:2.7.7.33]
K00980	-0.0128726	0.981224	T4F_KO_P	Xun	glycerol-3-phosphate cytidylyltransferase [EC:2.7.7.39]
K00991	-0.114535	0.969801	T4F_KO_P	Xun	2-C-methyl-D-erythritol 4-phosphate cytidylyltransferase [EC:2.7.7.60]
K00995	0.0953784	0.988635	T4F_KO_P	Xun	CDP-diacylglycerol--glycerol-3-phosphate 3-phosphatidyltransferase [EC:2.7.8.5]
K00996	0.262149	0.965794	T4F_KO_P	Xun	undecaprenyl-phosphate galactose phosphotransferase [EC:2.7.8.6]
K01003	0.564485	0.835523	T4F_KO_P	Xun	carboxyvinyl-carboxyphosphonate phosphorylmutase [EC:2.7.8.23]
K01006	0.168377	0.980022	T4F_KO_P	Xun	pyruvate,orthophosphate dikinase [EC:2.7.9.1]
K01062	-0.247263	0.991306	T4F_KO_P	Xun	1-alkyl-2-acetylglycerophosphocholine esterase [EC:3.1.1.47]
K01077	0.0121631	0.991062	T4F_KO_P	Xun	alkaline phosphatase [EC:3.1.3.1]
K01078	0.0942433	0.993929	T4F_KO_P	Xun	acid phosphatase [EC:3.1.3.2]
K01079	0.157779	0.980496	T4F_KO_P	Xun	phosphoserine phosphatase [EC:3.1.3.3]
K01082	0.159174	0.983467	T4F_KO_P	Xun	3'(2'), 5'-bisphosphate nucleotidase [EC:3.1.3.7]
K01083	-0.0528366	0.995786	T4F_KO_P	Xun	3-phytase [EC:3.1.3.8]
K01085	0.0196239	0.963567	T4F_KO_P	Xun	glucose-1-phosphatase [EC:3.1.3.10]
K01087	0.136633	0.988203	T4F_KO_P	Xun	trehalose 6-phosphate phosphatase [EC:3.1.3.12]
K01089	-0.165956	0.995029	T4F_KO_P	Xun	imidazoleglycerol-phosphate dehydratase / histidinol-phosphatase [EC:4.2.1.19 3.1.3.15]
K01090	0.0988097	0.956687	T4F_KO_P	Xun	protein phosphatase [EC:3.1.3.16]
K01091	0.122526	0.98221	T4F_KO_P	Xun	phosphoglycolate phosphatase [EC:3.1.3.18]
K01092	0.125563	0.976858	T4F_KO_P	Xun	myo-inositol-1(or 4)-monophosphatase [EC:3.1.3.25]
K01093	-0.0887597	0.996032	T4F_KO_P	Xun	4-phytase / acid phosphatase [EC:3.1.3.26 3.1.3.2]
K01095	0.424725	0.804173	T4F_KO_P	Xun	phosphatidylglycerophosphatase A [EC:3.1.3.27]
K01096	-0.0973707	0.959963	T4F_KO_P	Xun	phosphatidylglycerophosphatase B [EC:3.1.3.27]
K01101	-0.242477	0.992861	T4F_KO_P	Xun	4-nitrophenyl phosphatase [EC:3.1.3.41]
K01104	-0.0791869	0.9931	T4F_KO_P	Xun	protein-tyrosine phosphatase [EC:3.1.3.48]
K01113	-0.0327111	0.996529	T4F_KO_P	Xun	alkaline phosphatase D [EC:3.1.3.1]
K01126	0.0345922	0.987623	T4F_KO_P	Xun	glycerophosphoryl diester phosphodiesterase [EC:3.1.4.46]
K01139	0.131259	0.985376	T4F_KO_P	Xun	guanosine-3',5'-bis(diphosphate) 3'-pyrophosphohydrolase [EC:3.1.7.2]
K01226	-0.0483384	0.990786	T4F_KO_P	Xun	trehalose-6-phosphate hydrolase [EC:3.2.1.93]
K01232	-0.188079	0.995212	T4F_KO_P	Xun	maltose-6'-phosphate glucosidase [EC:3.2.1.122]
K01443	-0.0249052	0.993181	T4F_KO_P	Xun	N-acetylglucosamine-6-phosphate deacetylase [EC:3.5.1.25]
K01507	0.0789566	0.986651	T4F_KO_P	Xun	inorganic pyrophosphatase [EC:3.6.1.1]
K01512	0.118114	0.92541	T4F_KO_P	Xun	acylphosphatase [EC:3.6.1.7]
K01515	-0.0609721	0.990957	T4F_KO_P	Xun	ADP-ribose pyrophosphatase [EC:3.6.1.13]
K01520	0.0600653	0.982445	T4F_KO_P	Xun	dUTP pyrophosphatase [EC:3.6.1.23]
K01521	0.077644	0.935507	T4F_KO_P	Xun	CDP-diacylglycerol pyrophosphatase [EC:3.6.1.26]
K01524	0.106818	0.979466	T4F_KO_P	Xun	exopolyphosphatase / guanosine-5'-triphosphate,3'-diphosphate pyrophosphatase [EC:3.6.1.11 3.6.1.40]
K01525	-0.176066	0.99446	T4F_KO_P	Xun	bis(5'-nucleosyl)-tetraphosphatase (symmetrical) [EC:3.6.1.41]
K01591	0.105311	0.980106	T4F_KO_P	Xun	orotidine-5'-phosphate decarboxylase [EC:4.1.1.23]
K01601	0.449716	0.972159	T4F_KO_P	Xun	ribulose-bisphosphate carboxylase large chain [EC:4.1.1.39]
K01602	0.204085	0.941098	T4F_KO_P	Xun	ribulose-bisphosphate carboxylase small chain [EC:4.1.1.39]
K01609	0.145198	0.986489	T4F_KO_P	Xun	indole-3-glycerol phosphate synthase [EC:4.1.1.48]
K01619	0.584873	0.685202	T4F_KO_P	Xun	deoxyribose-phosphate aldolase [EC:4.1.2.4]
K01622	0.213051	0.909314	T4F_KO_P	Xun	fructose 1,6-bisphosphate aldolase/phosphatase [EC:4.1.2.13 3.1.3.11]
K01623	0.216546	0.985204	T4F_KO_P	Xun	fructose-bisphosphate aldolase, class I [EC:4.1.2.13]
K01624	0.00546835	0.973642	T4F_KO_P	Xun	fructose-bisphosphate aldolase, class II [EC:4.1.2.13]
K01625	0.055425	0.985068	T4F_KO_P	Xun	2-dehydro-3-deoxyphosphogluconate aldolase / 4-hydroxy-2-oxoglutarate aldolase [EC:4.1.2.14 4.1.3.16]
K01628	0.180047	0.961389	T4F_KO_P	Xun	L-fuculose-phosphate aldolase [EC:4.1.2.17]
K01629	-0.321325	0.997977	T4F_KO_P	Xun	rhamnulose-1-phosphate aldolase [EC:4.1.2.19]
K01632	0.0876303	0.974134	T4F_KO_P	Xun	fructose-6-phosphate phosphoketolase [EC:4.1.2.22]
K01635	-0.523298	0.998747	T4F_KO_P	Xun	tagatose 1,6-diphosphate aldolase [EC:4.1.2.40]
K01662	0.147941	0.976293	T4F_KO_P	Xun	1-deoxy-D-xylulose-5-phosphate synthase [EC:2.2.1.7]
K01690	0.0457038	0.988548	T4F_KO_P	Xun	phosphogluconate dehydratase [EC:4.2.1.12]
K01693	0.108816	0.984206	T4F_KO_P	Xun	imidazoleglycerol-phosphate dehydratase [EC:4.2.1.19]
K01770	-0.0471553	0.973875	T4F_KO_P	Xun	2-C-methyl-D-erythritol 2,4-cyclodiphosphate synthase [EC:4.6.1.12]
K01783	0.144036	0.986705	T4F_KO_P	Xun	ribulose-phosphate 3-epimerase [EC:5.1.3.1]
K01786	-0.0934197	0.994876	T4F_KO_P	Xun	L-ribulose-5-phosphate 4-epimerase [EC:5.1.3.4]
K01788	-0.119252	0.990792	T4F_KO_P	Xun	N-acylglucosamine-6-phosphate 2-epimerase [EC:5.1.3.9]
K01792	-0.129778	0.997794	T4F_KO_P	Xun	glucose-6-phosphate 1-epimerase [EC:5.1.3.15]
K01803	0.112653	0.981722	T4F_KO_P	Xun	triosephosphate isomerase (TIM) [EC:5.3.1.1]
K01807	0.155976	0.988618	T4F_KO_P	Xun	ribose 5-phosphate isomerase A [EC:5.3.1.6]
K01808	0.0853274	0.984248	T4F_KO_P	Xun	ribose 5-phosphate isomerase B [EC:5.3.1.6]
K01809	0.0634948	0.984037	T4F_KO_P	Xun	mannose-6-phosphate isomerase [EC:5.3.1.8]
K01810	0.0539138	0.982922	T4F_KO_P	Xun	glucose-6-phosphate isomerase [EC:5.3.1.9]
K01819	-0.370666	0.993619	T4F_KO_P	Xun	galactose-6-phosphate isomerase [EC:5.3.1.26]
K01823	0.189353	0.942557	T4F_KO_P	Xun	isopentenyl-diphosphate delta-isomerase [EC:5.3.3.2]
K01858	0.150867	0.956853	T4F_KO_P	Xun	myo-inositol-1-phosphate synthase [EC:5.5.1.4]
K01955	0.0947908	0.983115	T4F_KO_P	Xun	carbamoyl-phosphate synthase large subunit [EC:6.3.5.5]
K01956	0.132432	0.979498	T4F_KO_P	Xun	carbamoyl-phosphate synthase small subunit [EC:6.3.5.5]
K01974	-0.0356622	0.985999	T4F_KO_P	Xun	RNA 3'-terminal phosphate cyclase [EC:6.5.1.4]
K02036	0.0634509	0.988727	T4F_KO_P	Xun	phosphate transport system ATP-binding protein [EC:3.6.3.27]
K02037	0.102494	0.986521	T4F_KO_P	Xun	phosphate transport system permease protein
K02038	0.124964	0.980995	T4F_KO_P	Xun	phosphate transport system permease protein
K02039	0.0788373	0.987908	T4F_KO_P	Xun	phosphate transport system protein
K02040	0.110647	0.987575	T4F_KO_P	Xun	phosphate transport system substrate-binding protein
K02041	0.312098	0.937194	T4F_KO_P	Xun	phosphonate transport system ATP-binding protein [EC:3.6.3.28]
K02042	0.366256	0.955633	T4F_KO_P	Xun	phosphonate transport system permease protein
K02043	0.0905811	0.986799	T4F_KO_P	Xun	GntR family transcriptional regulator, phosphonate transport system regulatory protein
K02044	0.132227	0.976295	T4F_KO_P	Xun	phosphonate transport system substrate-binding protein
K02079	-0.0648331	0.973342	T4F_KO_P	Xun	N-acetylgalactosamine-6-phosphate deacetylase [EC:3.5.1.25]
K02080	0.178262	0.947367	T4F_KO_P	Xun	galactosamine-6-phosphate isomerase [EC:5.3.1.-]
K02082	-0.624215	0.997715	T4F_KO_P	Xun	tagatose-6-phosphate ketose/aldose isomerase [EC:5.-.-.-]
K02226	0.0214951	0.969705	T4F_KO_P	Xun	alpha-ribazole phosphatase [EC:3.1.3.73]
K02227	0.129793	0.985167	T4F_KO_P	Xun	adenosylcobinamide-phosphate synthase [EC:6.3.1.10]
K02231	0.135314	0.985056	T4F_KO_P	Xun	adenosylcobinamide kinase / adenosylcobinamide-phosphate guanylyltransferase [EC:2.7.1.156 2.7.7.62]
K02428	0.0571374	0.984217	T4F_KO_P	Xun	dITP/XTP pyrophosphatase [EC:3.6.1.19]
K02444	0.129447	0.98145	T4F_KO_P	Xun	DeoR family transcriptional regulator, glycerol-3-phosphate regulon repressor
K02445	0.0540009	0.987568	T4F_KO_P	Xun	MFS transporter, OPA family, glycerol-3-phosphate transporter
K02446	0.194017	0.981022	T4F_KO_P	Xun	fructose-1,6-bisphosphatase II [EC:3.1.3.11]
K02523	0.0923487	0.981295	T4F_KO_P	Xun	octaprenyl-diphosphate synthase [EC:2.5.1.90]
K02526	0.00811205	0.965243	T4F_KO_P	Xun	2-keto-3-deoxygluconate permease
K02564	-0.0829639	0.994225	T4F_KO_P	Xun	glucosamine-6-phosphate deaminase [EC:3.5.99.6]
K02851	0.0566352	0.975841	T4F_KO_P	Xun	UDP-GlcNAc:undecaprenyl-phosphate GlcNAc-1-phosphate transferase [EC:2.7.8.33]
K02858	-0.0157382	0.92958	T4F_KO_P	Xun	3,4-dihydroxy 2-butanone 4-phosphate synthase [EC:4.1.99.12]
K03077	0.0855597	0.955728	T4F_KO_P	Xun	L-ribulose-5-phosphate 4-epimerase [EC:5.1.3.4]
K03078	-0.150096	0.969376	T4F_KO_P	Xun	3-dehydro-L-gulonate-6-phosphate decarboxylase [EC:4.1.1.85]
K03079	-0.142097	0.983016	T4F_KO_P	Xun	L-ribulose-5-phosphate 3-epimerase [EC:5.1.3.22]
K03080	-0.00782363	0.939694	T4F_KO_P	Xun	L-ribulose-5-phosphate 4-epimerase [EC:5.1.3.4]
K03081	-0.438435	1	T4F_KO_P	Xun	3-dehydro-L-gulonate-6-phosphate decarboxylase [EC:4.1.1.85]
K03082	-0.498128	0.998544	T4F_KO_P	Xun	hexulose-6-phosphate isomerase [EC:5.-.-.-]
K03152	-0.261123	0.97973	T4F_KO_P	Xun	4-methyl-5(b-hydroxyethyl)-thiazole monophosphate biosynthesis
K03270	-0.081939	0.98752	T4F_KO_P	Xun	3-deoxy-D-manno-octulosonate 8-phosphate phosphatase (KDO 8-P phosphatase) [EC:3.1.3.45]
K03271	0.324916	0.910804	T4F_KO_P	Xun	D-sedoheptulose 7-phosphate isomerase [EC:5.3.1.28]
K03272	0.0800917	0.985388	T4F_KO_P	Xun	D-beta-D-heptose 7-phosphate kinase / D-beta-D-heptose 1-phosphate adenosyltransferase [EC:2.7.1.167 2.7.7.70]
K03273	0.0797923	0.973045	T4F_KO_P	Xun	D-glycero-D-manno-heptose 1,7-bisphosphate phosphatase [EC:3.1.3.82 3.1.3.83]
K03299	-0.182308	0.970567	T4F_KO_P	Xun	gluconate:H+ symporter, GntP family
K03306	0.492122	0.937713	T4F_KO_P	Xun	inorganic phosphate transporter, PiT family
K03324	0.277743	0.979932	T4F_KO_P	Xun	phosphate:Na+ symporter
K03328	0.0493687	0.985283	T4F_KO_P	Xun	polysaccharide transporter, PST family
K03339	0.0523942	0.989769	T4F_KO_P	Xun	6-phospho-5-dehydro-2-deoxy-D-gluconate aldolase [EC:4.1.2.29]
K03426	0.0690618	0.988795	T4F_KO_P	Xun	NAD+ diphosphatase [EC:3.6.1.22]
K03430	0.0578714	0.930356	T4F_KO_P	Xun	2-aminoethylphosphonate-pyruvate transaminase [EC:2.6.1.37]
K03472	-0.0953012	0.969979	T4F_KO_P	Xun	D-erythrose 4-phosphate dehydrogenase [EC:1.2.1.72]
K03473	0.162332	0.927847	T4F_KO_P	Xun	erythronate-4-phosphate dehydrogenase [EC:1.1.1.290]
K03474	0.0950349	0.984814	T4F_KO_P	Xun	pyridoxine 5-phosphate synthase [EC:2.6.99.2]
K03476	-0.597913	1	T4F_KO_P	Xun	L-ascorbate 6-phosphate lactonase [EC:3.1.1.-]
K03526	0.172942	0.982118	T4F_KO_P	Xun	(E)-4-hydroxy-3-methylbut-2-enyl-diphosphate synthase [EC:1.17.7.1]
K03527	0.153363	0.985424	T4F_KO_P	Xun	4-hydroxy-3-methylbut-2-enyl diphosphate reductase [EC:1.17.1.2]
K03574	8.58E-04	0.984802	T4F_KO_P	Xun	7,8-dihydro-8-oxoguanine triphosphatase [EC:3.6.1.-]
K03621	0.181231	0.980821	T4F_KO_P	Xun	glycerol-3-phosphate acyltransferase PlsX [EC:2.3.1.15]
K03692	0.00266599	0.92163	T4F_KO_P	Xun	glucosylglycerol-phosphate synthase [EC:2.4.1.213]
K03788	0.0160372	0.915475	T4F_KO_P	Xun	acid phosphatase (class B) [EC:3.1.3.2]
K03841	0.11324	0.989106	T4F_KO_P	Xun	fructose-1,6-bisphosphatase I [EC:3.1.3.11]
K04041	-0.141629	0.998172	T4F_KO_P	Xun	fructose-1,6-bisphosphatase III [EC:3.1.3.11]
K04042	0.0681132	0.986576	T4F_KO_P	Xun	bifunctional UDP-N-acetylglucosamine pyrophosphorylase / Glucosamine-1-phosphate N-acetyltransferase [EC:2.7.7.23 2.3.1.157]
K04068	-0.26101	0.993769	T4F_KO_P	Xun	anaerobic ribonucleoside-triphosphate reductase activating protein [EC:1.97.1.4]
K04486	-0.0362954	0.993797	T4F_KO_P	Xun	histidinol-phosphatase (PHP family) [EC:3.1.3.15]
K04720	-0.0736919	0.971361	T4F_KO_P	Xun	threonine-phosphate decarboxylase [EC:4.1.1.81]
K04750	0.369532	0.917676	T4F_KO_P	Xun	PhnB protein
K04765	0.0840166	0.982858	T4F_KO_P	Xun	ATP diphosphatase [EC:3.6.1.8]
K05308	-0.0440633	0.960131	T4F_KO_P	Xun	gluconate dehydratase [EC:4.2.1.39]
K05352	-0.250504	0.986784	T4F_KO_P	Xun	ribitol-5-phosphate 2-dehydrogenase [EC:1.1.1.137]
K05518	0.193593	0.942404	T4F_KO_P	Xun	negative regulator of sigma-B (phosphoserine phosphatase) [EC:3.1.3.3]
K05602	0.0798182	0.961429	T4F_KO_P	Xun	histidinol-phosphatase [EC:3.1.3.15]
K05780	0.226804	0.957856	T4F_KO_P	Xun	putative phosphonate transport system ATP-binding protein
K05781	0.284492	0.961206	T4F_KO_P	Xun	putative phosphonate transport system ATP-binding protein
K05813	0.27933	0.979253	T4F_KO_P	Xun	sn-glycerol 3-phosphate transport system substrate-binding protein
K05814	0.305258	0.977823	T4F_KO_P	Xun	sn-glycerol 3-phosphate transport system permease protein
K05815	0.318686	0.969045	T4F_KO_P	Xun	sn-glycerol 3-phosphate transport system permease protein
K05816	0.240626	0.981756	T4F_KO_P	Xun	sn-glycerol 3-phosphate transport system ATP-binding protein [EC:3.6.3.20]
K05829	0.26663	0.900093	T4F_KO_P	Xun	N-acetyl-gamma-glutamyl-phosphate/LysW-gamma-L-alpha-aminoadipyl-6-phosphate reductase [EC:1.2.1.38 1.2.1.-]
K05885	0.0762661	0.96498	T4F_KO_P	Xun	2,5-diketo-D-gluconate reductase [EC:1.1.1.274]
K05979	0.341449	0.864112	T4F_KO_P	Xun	2-phosphosulfolactate phosphatase [EC:3.1.3.71]
K06019	0.112445	0.981833	T4F_KO_P	Xun	pyrophosphatase PpaX [EC:3.6.1.1]
K06041	0.189865	0.980414	T4F_KO_P	Xun	arabinose-5-phosphate isomerase [EC:5.3.1.13]
K06140	0.120405	0.990617	T4F_KO_P	Xun	regulator of nucleoside diphosphate kinase
K06145	0.324412	0.981274	T4F_KO_P	Xun	LacI family transcriptional regulator, gluconate utilization system Gnt-I transcriptional repressor
K06146	-0.0761777	0.984749	T4F_KO_P	Xun	LacI family transcriptional regulator, gluconate utilization system Gnt-II transcriptional activator
K06151	0.198739	0.977163	T4F_KO_P	Xun	gluconate 2-dehydrogenase alpha chain [EC:1.1.99.3]
K06152	0.0789195	0.948865	T4F_KO_P	Xun	gluconate 2-dehydrogenase gamma chain [EC:1.1.99.3]
K06153	0.0786642	0.985924	T4F_KO_P	Xun	undecaprenyl-diphosphatase [EC:3.6.1.27]
K06155	-0.00275043	0.962878	T4F_KO_P	Xun	Gnt-I system high-affinity gluconate transporter
K06156	0.0732001	0.965006	T4F_KO_P	Xun	Gnt-I system low-affinity gluconate transporter
K06162	0.191669	0.977751	T4F_KO_P	Xun	PhnM protein
K06163	0.181648	0.985916	T4F_KO_P	Xun	PhnJ protein
K06164	0.240581	0.98189	T4F_KO_P	Xun	PhnI protein
K06165	0.274393	0.960495	T4F_KO_P	Xun	PhnH protein
K06166	0.234408	0.947553	T4F_KO_P	Xun	PhnG protein
K06167	0.171258	0.97973	T4F_KO_P	Xun	PhnP protein
K06217	0.102657	0.986831	T4F_KO_P	Xun	phosphate starvation-inducible protein PhoH and related proteins
K06221	0.0248363	0.994803	T4F_KO_P	Xun	2,5-diketo-D-gluconate reductase A [EC:1.1.1.274]
K06222	0.0596828	0.976297	T4F_KO_P	Xun	2,5-diketo-D-gluconate reductase B [EC:1.1.1.274]
K06352	0.255469	0.895821	T4F_KO_P	Xun	phosphatase RapA inhibitor
K06353	0.0367634	0.976275	T4F_KO_P	Xun	phosphatase RapC regulator
K06359	0.273005	0.937774	T4F_KO_P	Xun	response regulator aspartate phosphatase A (stage 0 sporulation protein L) [EC:3.1.-.-]
K06360	0.113172	0.946025	T4F_KO_P	Xun	response regulator aspartate phosphatase B [EC:3.1.-.-]
K06361	0.0915308	0.951423	T4F_KO_P	Xun	response regulator aspartate phosphatase C [EC:3.1.-.-]
K06362	0.189458	0.962291	T4F_KO_P	Xun	response regulator aspartate phosphatase D [EC:3.1.-.-]
K06363	0.0161345	0.925035	T4F_KO_P	Xun	response regulator aspartate phosphatase E [EC:3.1.-.-]
K06364	0.0970308	0.943553	T4F_KO_P	Xun	response regulator aspartate phosphatase F [EC:3.1.-.-]
K06365	0.104697	0.908247	T4F_KO_P	Xun	response regulator aspartate phosphatase G [EC:3.1.-.-]
K06366	0.141871	0.945457	T4F_KO_P	Xun	response regulator aspartate phosphatase H [EC:3.1.-.-]
K06368	0.153352	0.942485	T4F_KO_P	Xun	response regulator aspartate phosphatase J [EC:3.1.-.-]
K06369	0.248434	0.902585	T4F_KO_P	Xun	response regulator aspartate phosphatase K [EC:3.1.-.-]
K06859	0.0874438	0.924292	T4F_KO_P	Xun	glucose-6-phosphate isomerase, archaeal [EC:5.3.1.9]
K06881	-0.188101	0.99925	T4F_KO_P	Xun	phosphoesterase RecJ domain-containing protein
K06928	0.0874971	0.915322	T4F_KO_P	Xun	nucleoside-triphosphatase THEP1 [EC:3.6.1.15]
K07026	0.217411	0.921284	T4F_KO_P	Xun	mannosyl-3-phosphoglycerate phosphatase [EC:3.1.3.70]
K07031	0.149344	0.963494	T4F_KO_P	Xun	D-glycero-alpha-D-manno-heptose-7-phosphate kinase [EC:2.7.1.168]
K07094	0.211436	0.97632	T4F_KO_P	Xun	putative glycerol-1-phosphate prenyltransferase [EC:2.5.1.-]
K07106	0.0942074	0.975885	T4F_KO_P	Xun	N-acetylmuramic acid 6-phosphate etherase [EC:4.2.1.126]
K07175	-0.160267	0.998015	T4F_KO_P	Xun	PhoH-like ATPase
K07221	-0.0487975	0.999018	T4F_KO_P	Xun	phosphate-selective porin OprO and OprP
K07313	0.136419	0.982904	T4F_KO_P	Xun	serine/threonine protein phosphatase 1 [EC:3.1.3.16]
K07314	-0.0233531	0.976693	T4F_KO_P	Xun	serine/threonine protein phosphatase 2 [EC:3.1.3.16]
K07315	0.134388	0.986572	T4F_KO_P	Xun	sigma-B regulation protein RsbU (phosphoserine phosphatase)
K07589	-0.401364	0.993885	T4F_KO_P	Xun	D-erythro-7,8-dihydroneopterin triphosphate epimerase [EC:5.-.-.-]
K07636	0.0589221	0.986029	T4F_KO_P	Xun	two-component system, OmpR family, phosphate regulon sensor histidine kinase PhoR [EC:2.7.13.3]
K07657	0.0482701	0.988151	T4F_KO_P	Xun	two-component system, OmpR family, phosphate regulon response regulator PhoB
K07658	-0.0110921	0.98773	T4F_KO_P	Xun	two-component system, OmpR family, alkaline phosphatase synthesis response regulator PhoP
K07659	0.244857	0.981381	T4F_KO_P	Xun	two-component system, OmpR family, phosphate regulon response regulator OmpR
K07665	-0.0917775	0.964392	T4F_KO_P	Xun	two-component system, OmpR family, copper resistance phosphate regulon response regulator CusR
K07757	-0.0163133	0.977771	T4F_KO_P	Xun	sugar-phosphatase [EC:3.1.3.23]
K07783	0.136528	0.942754	T4F_KO_P	Xun	MFS transporter, OPA family, sugar phosphate sensor protein UhpC
K07784	0.0387446	0.989045	T4F_KO_P	Xun	MFS transporter, OPA family, hexose phosphate transport protein UhpT
K08093	0.127838	0.980605	T4F_KO_P	Xun	3-hexulose-6-phosphate synthase [EC:4.1.2.43]
K08176	0.0143683	0.969956	T4F_KO_P	Xun	MFS transporter, PHS family, inorganic phosphate transporter
K08296	0.126896	0.98061	T4F_KO_P	Xun	phosphohistidine phosphatase [EC:3.1.3.-]
K08302	-0.0857255	0.960868	T4F_KO_P	Xun	tagatose 1,6-diphosphate aldolase [EC:4.1.2.40]
K08311	0.122442	0.987315	T4F_KO_P	Xun	putative (di)nucleoside polyphosphate hydrolase [EC:3.6.1.-]
K08312	-0.115365	0.984014	T4F_KO_P	Xun	ADP-ribose diphosphatase [EC:3.6.1.-]
K08313	-0.122329	0.970641	T4F_KO_P	Xun	fructose-6-phosphate aldolase 1 [EC:4.1.2.-]
K08314	-0.231433	0.995517	T4F_KO_P	Xun	fructose-6-phosphate aldolase 2 [EC:4.1.2.-]
K08591	0.135856	0.983411	T4F_KO_P	Xun	glycerol-3-phosphate acyltransferase PlsY [EC:2.3.1.15]
K08963	0.247672	0.916786	T4F_KO_P	Xun	methylthioribose-1-phosphate isomerase [EC:5.3.1.23]
K08964	-0.0242335	0.970147	T4F_KO_P	Xun	methylthioribulose-1-phosphate dehydratase [EC:4.2.1.109]
K08965	0.125803	0.975817	T4F_KO_P	Xun	2,3-diketo-5-methylthiopentyl-1-phosphate enolase [EC:5.3.2.5]
K08966	0.0578903	0.958648	T4F_KO_P	Xun	2-hydroxy-3-keto-5-methylthiopentenyl-1-phosphate phosphatase [EC:3.1.3.87]
K09474	-0.123605	0.997813	T4F_KO_P	Xun	acid phosphatase (class A) [EC:3.1.3.2]
K09612	0.230906	0.924604	T4F_KO_P	Xun	alkaline phosphatase isozyme conversion protein [EC:3.4.11.-]
K09809	0.148212	0.988209	T4F_KO_P	Xun	CDP-glycerol glycerophosphotransferase [EC:2.7.8.12]
K09880	-0.1104	0.998728	T4F_KO_P	Xun	enolase-phosphatase E1 [EC:3.1.3.77]
K09994	0.245722	0.902855	T4F_KO_P	Xun	PhnO protein [EC:2.3.1.-]
K10012	0.0669556	0.919188	T4F_KO_P	Xun	undecaprenyl-phosphate 4-deoxy-4-formamido-L-arabinose transferase [EC:2.7.8.30]
K10708	0.151446	0.897912	T4F_KO_P	Xun	fructoselysine 6-phosphate deglycase [EC:3.5.-.-]
K10909	0.111121	0.93597	T4F_KO_P	Xun	two-component system, autoinducer 2 sensor kinase/phosphatase LuxQ [EC:2.7.13.3 3.1.3.-]
K11081	0.0553401	0.942464	T4F_KO_P	Xun	2-aminoethylphosphonate transport system substrate-binding protein
K11082	0.0602953	0.970943	T4F_KO_P	Xun	2-aminoethylphosphonate transport system permease protein
K11083	0.124342	0.963356	T4F_KO_P	Xun	2-aminoethylphosphonate transport system permease protein
K11084	0.164355	0.95846	T4F_KO_P	Xun	2-aminoethylphosphonate transport system ATP-binding protein
K11389	0.223321	0.902918	T4F_KO_P	Xun	glyceraldehyde-3-phosphate dehydrogenase (ferredoxin) [EC:1.2.7.6]
K11476	0.115207	0.959848	T4F_KO_P	Xun	GntR family transcriptional regulator, gluconate operon transcriptional repressor
K11645	0.0904738	0.984647	T4F_KO_P	Xun	fructose-bisphosphate aldolase, class I [EC:4.1.2.13]
K11751	-0.00710236	0.97609	T4F_KO_P	Xun	5'-nucleotidase / UDP-sugar diphosphatase [EC:3.1.3.5 3.6.1.45]
K11915	-0.00784751	0.939591	T4F_KO_P	Xun	serine/threonine protein phosphatase Stp1 [EC:3.1.3.16]
K11938	0.121581	0.898542	T4F_KO_P	Xun	HMP-PP phosphatase [EC:3.6.1.-]
K12152	-0.108092	0.984606	T4F_KO_P	Xun	phosphatase NudJ [EC:3.6.1.-]
K12503	0.0573419	0.960724	T4F_KO_P	Xun	short-chain Z-isoprenyl diphosphate synthase [EC:2.5.1.68]
K12506	0.123602	0.982741	T4F_KO_P	Xun	2-C-methyl-D-erythritol 4-phosphate cytidylyltransferase / 2-C-methyl-D-erythritol 2,4-cyclodiphosphate synthase [EC:2.7.7.60 4.6.1.12]
K12944	0.113246	0.924856	T4F_KO_P	Xun	nucleoside triphosphatase [EC:3.6.1.-]
K12945	-0.0740136	0.952641	T4F_KO_P	Xun	GDP-mannose pyrophosphatase NudK [EC:3.6.1.-]
K12962	-0.00428935	0.943821	T4F_KO_P	Xun	undecaprenyl phosphate-alpha-L-ara4N flippase subunit ArnE
K12963	-0.286438	0.996249	T4F_KO_P	Xun	undecaprenyl phosphate-alpha-L-ara4N flippase subunit ArnF
K12978	0.0711853	0.926849	T4F_KO_P	Xun	lipid A 4'-phosphatase [EC:3.1.3.-]
K13014	0.0784596	0.96866	T4F_KO_P	Xun	undecaprenyl phosphate-alpha-L-ara4FN deformylase [EC:3.5.-.-]
K13058	-0.0417299	0.986731	T4F_KO_P	Xun	mannosylfructose-phosphate synthase [EC:2.4.1.246]
K13085	-0.213472	0.982244	T4F_KO_P	Xun	phosphatidylinositol-4,5-bisphosphate 4-phosphatase [EC:3.1.3.78]
K13498	0.131376	0.951795	T4F_KO_P	Xun	indole-3-glycerol phosphate synthase / phosphoribosylanthranilate isomerase [EC:4.1.1.48 5.3.1.24]
K13656	-0.208581	0.998457	T4F_KO_P	Xun	undecaprenyl-phosphate glucose phosphotransferase [EC:2.7.8.31]
K13787	0.07742	0.889554	T4F_KO_P	Xun	geranylgeranyl diphosphate synthase, type I [EC:2.5.1.1 2.5.1.10 2.5.1.29]
K13788	-0.0396938	0.960356	T4F_KO_P	Xun	phosphate acetyltransferase [EC:2.3.1.8]
K13789	0.108965	0.965864	T4F_KO_P	Xun	geranylgeranyl diphosphate synthase, type II [EC:2.5.1.1 2.5.1.10 2.5.1.29]
K13810	0.418692	0.94273	T4F_KO_P	Xun	transaldolase / glucose-6-phosphate isomerase [EC:2.2.1.2 5.3.1.9]
K13831	-0.0623672	0.944998	T4F_KO_P	Xun	3-hexulose-6-phosphate synthase / 6-phospho-3-hexuloisomerase [EC:4.1.2.43 5.3.1.27]
K13967	-0.00806914	0.991174	T4F_KO_P	Xun	N-acetylmannosamine-6-phosphate 2-epimerase / N-acetylmannosamine kinase [EC:5.1.3.9 2.7.1.60]
K14136	0.202335	0.915446	T4F_KO_P	Xun	phosphoribose diphosphate:decaprenyl-phosphate phosphoribosyltransferase
K14153	0.209971	0.902436	T4F_KO_P	Xun	hydroxymethylpyrimidine kinase / phosphomethylpyrimidine kinase / thiamine-phosphate diphosphorylase [EC:2.7.1.49 2.7.4.7 2.5.1.3]
K14652	0.0932165	0.986061	T4F_KO_P	Xun	3,4-dihydroxy 2-butanone 4-phosphate synthase / GTP cyclohydrolase II [EC:4.1.99.12 3.5.4.25]
K14654	-0.0132871	0.951816	T4F_KO_P	Xun	2,5-diamino-6-(ribosylamino)-4(3H)-pyrimidinone 5'-phosphate reductase [EC:1.1.1.302]
K14683	0.0245037	0.93858	T4F_KO_P	Xun	solute carrier family 34 (sodium-dependent phosphate cotransporter)
K15521	0.187133	0.923635	T4F_KO_P	Xun	D-inositol-3-phosphate glycosyltransferase [EC:2.4.1.250]
K15640	0.114493	0.96637	T4F_KO_P	Xun	uncharacterized phosphatase
K15669	-0.0194567	0.952464	T4F_KO_P	Xun	D-glycero-alpha-D-manno-heptose 1-phosphate guanylyltransferase [EC:2.7.7.71]
K15781	0.0717725	0.969619	T4F_KO_P	Xun	putative phosphoserine phosphatase / 1-acylglycerol-3-phosphate O-acyltransferase [EC:3.1.3.3 2.3.1.51]
K15888	0.270204	0.905584	T4F_KO_P	Xun	tritrans,polycis-undecaprenyl-diphosphate synthase [geranylgeranyl-diphosphate specific] [EC:2.5.1.89]
K15916	0.238877	0.85459	T4F_KO_P	Xun	glucose/mannose-6-phosphate isomerase [EC:5.3.1.9 5.3.1.8]
K15981	0.0778873	0.937	T4F_KO_P	Xun	cytochrome P450, family 125, subfamily A, polypeptide 1 (cholest-4-en-3-one 26-monooxygenase) [EC:1.14.13.141]
K15986	0.134958	0.981824	T4F_KO_P	Xun	manganese-dependent inorganic pyrophosphatase [EC:3.6.1.1]
K15987	0.0539903	0.985857	T4F_KO_P	Xun	K(+)-stimulated pyrophosphate-energized sodium pump [EC:3.6.1.1]
K16011	0.199244	0.98305	T4F_KO_P	Xun	mannose-1-phosphate guanylyltransferase / mannose-6-phosphate isomerase [EC:2.7.7.13 5.3.1.8]
K16046	-0.196446	0.985853	T4F_KO_P	Xun	cytochrome P450, family 142, subfamily A, polypeptide 1
K16055	-0.0181138	0.934216	T4F_KO_P	Xun	trehalose 6-phosphate synthase/phosphatase [EC:2.4.1.15 3.1.3.12]
K16306	0.0552905	0.963245	T4F_KO_P	Xun	fructose-bisphosphate aldolase / 2-amino-3,7-dideoxy-D-threo-hept-6-ulosonate synthase [EC:4.1.2.13 2.2.1.10]
K16321	-0.23396	0.972871	T4F_KO_P	Xun	high-affinity gluconate transporter
K16322	-0.0941262	0.981344	T4F_KO_P	Xun	low-affinity inorganic phosphate transporter
K16329	0.80266	0.72764	T4F_KO_P	Xun	pseudouridine-5'-phosphate glycosidase [EC:3.2.-.-]
1.1.1.43	-0.0636956	0.903583	T4F_EC_P	Xun	phosphogluconate 2-dehydrogenase
1.1.1.44	0.240822	0.811341	T4F_EC_P	Xun	phosphogluconate dehydrogenase (NADP+-dependent, decarboxylating)
1.1.1.69	0.301472	0.834504	T4F_EC_P	Xun	gluconate 5-dehydrogenase
1.1.1.94	0.264405	0.823207	T4F_EC_P	Xun	glycerol-3-phosphate dehydrogenase [NAD(P)+]
1.1.1.125	0.145516	0.864916	T4F_EC_P	Xun	2-deoxy-D-gluconate 3-dehydrogenase
1.1.1.215	0.284062	0.842212	T4F_EC_P	Xun	gluconate 2-dehydrogenase
1.1.3.21	-0.591193	0.998603	T4F_EC_P	Xun	glycerol-3-phosphate oxidase
1.1.5.3	0.335409	0.809652	T4F_EC_P	Xun	glycerol-3-phosphate dehydrogenase
2.1.1.222	0.309836	0.824332	T4F_EC_P	Xun	2-polyprenyl-6-hydroxyphenol methylase
2.3.1.15	0.287935	0.817176	T4F_EC_P	Xun	glycerol-3-phosphate 1-O-acyltransferase
2.3.1.51	0.29379	0.833278	T4F_EC_P	Xun	1-acylglycerol-3-phosphate O-acyltransferase
2.7.1.63	0.233065	0.866008	T4F_EC_P	Xun	polyphosphate---glucose phosphotransferase
2.7.4.1	0.294756	0.820853	T4F_EC_P	Xun	polyphosphate kinase
2.7.7.39	0.165709	0.86138	T4F_EC_P	Xun	glycerol-3-phosphate cytidylyltransferase
2.7.8.5	0.399665	0.826761	T4F_EC_P	Xun	CDP-diacylglycerol---glycerol-3-phosphate 1-phosphatidyltransferase
2.7.8.20	0.0384173	0.876481	T4F_EC_P	Xun	phosphatidylglycerol---membrane-oligosaccharide glycerophosphotransferase
2.7.8.23	0.62094	0.687868	T4F_EC_P	Xun	carboxyvinyl-carboxyphosphonate phosphorylmutase
3.1.1.47	-0.166558	0.956925	T4F_EC_P	Xun	1-alkyl-2-acetylglycerophosphocholine esterase
3.1.3.1	0.13367	0.870511	T4F_EC_P	Xun	alkaline phosphatase
3.1.3.2	-0.0436767	0.92946	T4F_EC_P	Xun	acid phosphatase
3.1.3.3	0.2677	0.837403	T4F_EC_P	Xun	phosphoserine phosphatase
3.1.3.5	0.513528	0.763048	T4F_EC_P	Xun	5'-nucleotidase
3.1.3.7	0.267931	0.829471	T4F_EC_P	Xun	3'(2'),5'-bisphosphate nucleotidase
3.1.3.8	-0.0273769	0.948628	T4F_EC_P	Xun	3-phytase
3.1.3.10	-0.0229592	0.89678	T4F_EC_P	Xun	glucose-1-phosphatase
3.1.3.12	0.288535	0.846812	T4F_EC_P	Xun	trehalose-phosphatase
3.1.3.15	0.0415175	0.902128	T4F_EC_P	Xun	histidinol-phosphatase
3.1.3.16	0.462562	0.744568	T4F_EC_P	Xun	protein-serine/threonine phosphatase
3.1.3.18	0.257758	0.833983	T4F_EC_P	Xun	phosphoglycolate phosphatase
3.1.3.25	0.302097	0.812882	T4F_EC_P	Xun	inositol-phosphate phosphatase
3.1.3.26	-0.0309487	0.951412	T4F_EC_P	Xun	4-phytase
3.1.3.27	0.357573	0.774113	T4F_EC_P	Xun	phosphatidylglycerophosphatase
3.1.3.41	-0.0761483	0.956075	T4F_EC_P	Xun	4-nitrophenylphosphatase
3.1.3.48	-0.0474504	0.885677	T4F_EC_P	Xun	protein-tyrosine-phosphatase
3.1.4.3	0.0743457	0.899544	T4F_EC_P	Xun	phospholipase C
3.1.4.4	0.262911	0.831173	T4F_EC_P	Xun	phospholipase D
3.1.4.12	0.0834523	0.910581	T4F_EC_P	Xun	sphingomyelin phosphodiesterase
3.1.4.16	0.282703	0.869279	T4F_EC_P	Xun	2',3'-cyclic-nucleotide 2'-phosphodiesterase
3.1.4.17	0.2242	0.822546	T4F_EC_P	Xun	3',5'-cyclic-nucleotide phosphodiesterase
3.1.4.46	0.167733	0.824221	T4F_EC_P	Xun	glycerophosphodiester phosphodiesterase
3.1.7.2	0.278596	0.835667	T4F_EC_P	Xun	guanosine-3',5'-bis(diphosphate) 3'-diphosphatase
3.6.1.1	0.273552	0.825771	T4F_EC_P	Xun	inorganic diphosphatase
3.6.1.7	0.243649	0.790609	T4F_EC_P	Xun	acylphosphatase
3.6.1.13	0.00572022	0.92363	T4F_EC_P	Xun	ADP-ribose diphosphatase
3.6.1.23	0.255867	0.862146	T4F_EC_P	Xun	dUTP diphosphatase
3.6.1.26	0.155387	0.846136	T4F_EC_P	Xun	CDP-diacylglycerol diphosphatase
3.6.1.31	0.309065	0.796464	T4F_EC_P	Xun	phosphoribosyl-ATP diphosphatase
3.6.1.11	0.2294	0.812254	T4F_EC_P	Xun	exopolyphosphatase
3.6.1.40	0.26048	0.811004	T4F_EC_P	Xun	guanosine-5'-triphosphate,3'-diphosphate phosphatase
3.6.1.41	-0.0824857	0.901042	T4F_EC_P	Xun	bis(5'-nucleosyl)-tetraphosphatase (symmetrical)
3.1.3.11	0.324484	0.81294	T4F_EC_P	Xun	fructose-bisphosphatase
4.1.2.14	0.157104	0.868059	T4F_EC_P	Xun	2-dehydro-3-deoxy-phosphogluconate aldolase
4.2.1.12	0.177277	0.839404	T4F_EC_P	Xun	phosphogluconate dehydratase
3.1.3.73	0.108139	0.895691	T4F_EC_P	Xun	adenosylcobalamin/alpha-ribazole phosphatase
2.5.1.74	-0.0521432	0.937643	T4F_EC_P	Xun	1,4-dihydroxy-2-naphthoate polyprenyltransferase
2.1.1.201	0.273935	0.83683	T4F_EC_P	Xun	2-methoxy-6-polyprenyl-1,4-benzoquinol methylase
3.6.1.54	8.95E-04	0.934366	T4F_EC_P	Xun	UDP-2,3-diacylglucosamine diphosphatase
3.1.3.45	0.069079	0.934658	T4F_EC_P	Xun	3-deoxy-manno-octulosonate-8-phosphatase
3.1.3.82	0.316388	0.798089	T4F_EC_P	Xun	D-glycero-beta-D-manno-heptose 1,7-bisphosphate 7-phosphatase
3.1.3.83	0.302587	0.775297	T4F_EC_P	Xun	D-glycero-alpha-D-manno-heptose 1,7-bisphosphate 7-phosphatase
4.1.2.29	0.0343254	0.921405	T4F_EC_P	Xun	5-dehydro-2-deoxyphosphogluconate aldolase
3.6.1.22	0.203054	0.846632	T4F_EC_P	Xun	NAD+ diphosphatase
2.6.1.37	0.0852299	0.893602	T4F_EC_P	Xun	2-aminoethylphosphonate---pyruvate transaminase
3.6.1.8	0.239307	0.843538	T4F_EC_P	Xun	ATP diphosphatase
4.2.1.39	-0.0494448	0.882974	T4F_EC_P	Xun	gluconate dehydratase
1.1.1.274	0.175198	0.864973	T4F_EC_P	Xun	2,5-didehydrogluconate reductase (2-dehydro-D-gluconate-forming)
3.1.3.71	0.285184	0.809412	T4F_EC_P	Xun	2-phosphosulfolactate phosphatase
1.1.99.3	0.33176	0.833406	T4F_EC_P	Xun	gluconate 2-dehydrogenase (acceptor)
3.6.1.27	0.288389	0.843437	T4F_EC_P	Xun	undecaprenyl-diphosphate phosphatase
3.6.1.15	0.096817	0.859487	T4F_EC_P	Xun	nucleoside-triphosphate phosphatase
3.1.3.70	0.175398	0.856618	T4F_EC_P	Xun	mannosyl-3-phosphoglycerate phosphatase
3.1.3.23	0.028212	0.935189	T4F_EC_P	Xun	sugar-phosphatase
3.6.1.45	0.0147581	0.913032	T4F_EC_P	Xun	UDP-sugar diphosphatase
3.1.4.14	-0.186854	0.965618	T4F_EC_P	Xun	[acyl-carrier-protein] phosphodiesterase
3.1.3.87	0.0901742	0.897674	T4F_EC_P	Xun	2-hydroxy-3-keto-5-methylthiopentenyl-1-phosphate phosphatase
3.1.3.77	-0.0813943	0.945936	T4F_EC_P	Xun	acireductone synthase
3.1.3.78	-0.135862	0.959585	T4F_EC_P	Xun	phosphatidylinositol-4,5-bisphosphate 4-phosphatase
3.1.4.52	0.148548	0.870117	T4F_EC_P	Xun	cyclic-guanylate-specific phosphodiesterase
2.4.1.252	-0.107192	0.948909	T4F_EC_P	Xun	GDP-mannose:cellobiosyl-diphosphopolyprenol alpha-mannosyltransferase
Glycerophospholipid metabolism	1.07615	0.328614	PIC_L3_P	Xun	Metabolism	Lipid metabolism
Inositol phosphate metabolism	1.02311	0.328614	PIC_L3_P	Xun	Metabolism	Carbohydrate metabolism
Phosphonate and phosphinate metabolism	-1.16934	0.527344	PIC_L3_P	Xun	Metabolism	Metabolism of other amino acids
K00216	0.21039	0.880479	T4F_KO_St	Xun	2,3-dihydro-2,3-dihydroxybenzoate dehydrogenase [EC:1.3.1.28]
K00446	0.258592	0.893351	T4F_KO_St	Xun	catechol 2,3-dioxygenase [EC:1.13.11.2]
K00448	0.237407	0.876133	T4F_KO_St	Xun	protocatechuate 3,4-dioxygenase, alpha subunit [EC:1.13.11.3]
K00449	0.285669	0.890036	T4F_KO_St	Xun	protocatechuate 3,4-dioxygenase, beta subunit [EC:1.13.11.3]
K00481	0.306128	0.902866	T4F_KO_St	Xun	p-hydroxybenzoate 3-monooxygenase [EC:1.14.13.2]
K01179	0.0254512	0.923719	T4F_KO_St	Xun	endoglucanase [EC:3.2.1.4]
K01181	-0.125438	0.940273	T4F_KO_St	Xun	endo-1,4-beta-xylanase [EC:3.2.1.8]
K01182	-0.0637038	0.974236	T4F_KO_St	Xun	oligo-1,6-glucosidase [EC:3.2.1.10]
K01184	-0.128093	0.977843	T4F_KO_St	Xun	polygalacturonase [EC:3.2.1.15]
K01187	0.118711	0.910517	T4F_KO_St	Xun	alpha-glucosidase [EC:3.2.1.20]
K01190	-0.303688	0.992208	T4F_KO_St	Xun	beta-galactosidase [EC:3.2.1.23]
K01198	-0.266552	0.977766	T4F_KO_St	Xun	xylan 1,4-beta-xylosidase [EC:3.2.1.37]
K01199	0.136653	0.902608	T4F_KO_St	Xun	glucan endo-1,3-beta-D-glucosidase [EC:3.2.1.39]
K01210	0.181509	0.890013	T4F_KO_St	Xun	glucan 1,3-beta-glucosidase [EC:3.2.1.58]
K01215	-0.575633	0.99976	T4F_KO_St	Xun	glucan 1,6-alpha-glucosidase [EC:3.2.1.70]
K01220	-0.256523	0.992119	T4F_KO_St	Xun	6-phospho-beta-galactosidase [EC:3.2.1.85]
K01222	0.127813	0.951318	T4F_KO_St	Xun	6-phospho-beta-glucosidase [EC:3.2.1.86]
K01223	-0.182108	0.994251	T4F_KO_St	Xun	6-phospho-beta-glucosidase [EC:3.2.1.86]
K01224	0.0257687	0.898341	T4F_KO_St	Xun	arabinogalactan endo-1,4-beta-galactosidase [EC:3.2.1.89]
K01232	-0.0315629	0.980201	T4F_KO_St	Xun	maltose-6'-phosphate glucosidase [EC:3.2.1.122]
K01664	0.152054	0.889503	T4F_KO_St	Xun	para-aminobenzoate synthetase component II [EC:2.6.1.85]
K01665	0.255603	0.908137	T4F_KO_St	Xun	para-aminobenzoate synthetase component I [EC:2.6.1.85]
K01728	0.0702214	0.947158	T4F_KO_St	Xun	pectate lyase [EC:4.2.2.2]
K01904	0.634958	0.6718	T4F_KO_St	Xun	4-coumarate--CoA ligase [EC:6.2.1.12]
K02363	0.280118	0.885012	T4F_KO_St	Xun	2,3-dihydroxybenzoate-AMP ligase [EC:2.7.7.58]
K02549	0.061366	0.952485	T4F_KO_St	Xun	O-succinylbenzoate synthase [EC:4.2.1.113]
K03179	0.261054	0.924035	T4F_KO_St	Xun	4-hydroxybenzoate octaprenyltransferase [EC:2.5.1.-]
K03182	0.344689	0.850936	T4F_KO_St	Xun	3-octaprenyl-4-hydroxybenzoate carboxy-lyase UbiD [EC:4.1.1.-]
K03186	0.38578	0.854775	T4F_KO_St	Xun	3-octaprenyl-4-hydroxybenzoate carboxy-lyase UbiX [EC:4.1.1.-]
K03342	-0.0651871	0.969237	T4F_KO_St	Xun	para-aminobenzoate synthetase / 4-amino-4-deoxychorismate lyase [EC:2.6.1.85 4.1.3.38]
K03381	0.22813	0.891186	T4F_KO_St	Xun	catechol 1,2-dioxygenase [EC:1.13.11.1]
K03862	0.0469114	0.945063	T4F_KO_St	Xun	vanillate monooxygenase [EC:1.14.13.82]
K03863	0.220266	0.910152	T4F_KO_St	Xun	vanillate monooxygenase [EC:1.14.13.82]
K04099	0.01509	0.94066	T4F_KO_St	Xun	protocatechuate 4,5-dioxygenase [EC:1.13.11.8]
K04100	0.0378312	0.956525	T4F_KO_St	Xun	protocatechuate 4,5-dioxygenase, alpha chain [EC:1.13.11.8]
K04101	-0.0136354	0.967868	T4F_KO_St	Xun	protocatechuate 4,5-dioxygenase, beta chain [EC:1.13.11.8]
K04105	0.554527	0.798794	T4F_KO_St	Xun	4-hydroxybenzoate-CoA ligase [EC:6.2.1.27 6.2.1.25]
K04110	0.247236	0.834657	T4F_KO_St	Xun	benzoate-CoA ligase [EC:6.2.1.25]
K05349	-0.185769	0.991295	T4F_KO_St	Xun	beta-glucosidase [EC:3.2.1.21]
K05350	0.585996	0.713153	T4F_KO_St	Xun	beta-glucosidase [EC:3.2.1.21]
K05548	0.176596	0.878146	T4F_KO_St	Xun	MFS transporter, AAHS family, benzoate transport protein
K05549	0.0970433	0.945775	T4F_KO_St	Xun	benzoate/toluate 1,2-dioxygenase subunit alpha [EC:1.14.12.10 1.14.12.-]
K05550	-0.016271	0.967484	T4F_KO_St	Xun	benzoate/toluate 1,2-dioxygenase subunit beta [EC:1.14.12.10 1.14.12.-]
K05782	0.146454	0.926762	T4F_KO_St	Xun	benzoate membrane transport protein
K05784	0.178333	0.89538	T4F_KO_St	Xun	benzoate/toluate 1,2-dioxygenase electron transfer component
K07323	0.122985	0.931343	T4F_KO_St	Xun	putative toluene tolerance protein
K07406	0.705148	0.654665	T4F_KO_St	Xun	alpha-galactosidase [EC:3.2.1.22]
K07407	-0.480281	0.99607	T4F_KO_St	Xun	alpha-galactosidase [EC:3.2.1.22]
K08195	0.017271	0.943948	T4F_KO_St	Xun	MFS transporter, AAHS family, 4-hydroxybenzoate transporter
K08295	0.636521	0.777887	T4F_KO_St	Xun	2-aminobenzoate-CoA ligase [EC:6.2.1.32]
K10621	0.0238166	0.950855	T4F_KO_St	Xun	2,3-dihydroxy-p-cumate/2,3-dihydroxybenzoate 3,4-dioxygenase [EC:1.13.11.- 1.13.11.14]
K11475	0.436392	0.781391	T4F_KO_St	Xun	GntR family transcriptional regulator, vanillate catabolism transcriptional regulator
K12111	-0.320357	0.996581	T4F_KO_St	Xun	evolved beta-galactosidase subunit alpha [EC:3.2.1.23]
K12112	0.0247351	0.952032	T4F_KO_St	Xun	evolved beta-galactosidase subunit beta
K12308	-0.203282	0.958964	T4F_KO_St	Xun	beta-galactosidase [EC:3.2.1.23]
K13950	0.0723205	0.954312	T4F_KO_St	Xun	para-aminobenzoate synthetase [EC:2.6.1.85]
K14333	0.081179	0.958733	T4F_KO_St	Xun	2,3-dihydroxybenzoate decarboxylase [EC:4.1.1.46]
K15064	0.0236552	0.973056	T4F_KO_St	Xun	syringate O-demethylase [EC:2.1.1.-]
K15066	-0.0144213	0.954145	T4F_KO_St	Xun	vanillate/3-O-methylgallate O-demethylase
K15531	0.163149	0.870242	T4F_KO_St	Xun	oligosaccharide reducing-end xylanase [EC:3.2.1.156]
K15546	0.412773	0.771607	T4F_KO_St	Xun	XRE family transcriptional regulator, aerobic/anaerobic benzoate catabolism transcriptional regulator
K15760	-0.00386127	0.959416	T4F_KO_St	Xun	toluene monooxygenase system protein A [EC:1.14.13.-]
K15761	-0.130693	0.951043	T4F_KO_St	Xun	toluene monooxygenase system protein B [EC:1.14.13.-]
K15762	0.090531	0.893432	T4F_KO_St	Xun	toluene monooxygenase system ferredoxin subunit
K15763	-0.0941379	0.941097	T4F_KO_St	Xun	toluene monooxygenase system protein D [EC:1.14.13.-]
K15764	0.124299	0.922928	T4F_KO_St	Xun	toluene monooxygenase system protein E [EC:1.14.13.-]
K15765	0.0870667	0.89995	T4F_KO_St	Xun	toluene monooxygenase electron transfer component [EC:1.18.1.3]
K15922	0.0589332	0.961167	T4F_KO_St	Xun	alpha-glucosidase [EC:3.2.1.20]
K15924	-0.00557286	0.939345	T4F_KO_St	Xun	glucuronoarabinoxylan endo-1,4-beta-xylanase [EC:3.2.1.136]
K15973	0.113811	0.95702	T4F_KO_St	Xun	MarR family transcriptional regulator, 2-MHQ and catechol-resistance regulon repressor
K16016	0.0231166	0.909185	T4F_KO_St	Xun	3-amino-5-hydroxybenzoate synthase
K16090	0.0283446	0.948172	T4F_KO_St	Xun	catecholate siderophore receptor
1.3.1.28	0.0779057	0.912529	T4F_EC_St	Xun	2,3-dihydro-2,3-dihydroxybenzoate dehydrogenase
1.13.11.2	0.235297	0.911143	T4F_EC_St	Xun	catechol 2,3-dioxygenase
1.13.11.3	0.281108	0.894673	T4F_EC_St	Xun	protocatechuate 3,4-dioxygenase
1.14.13.2	0.22738	0.921463	T4F_EC_St	Xun	4-hydroxybenzoate 3-monooxygenase
3.2.1.3	0.043309	0.913225	T4F_EC_St	Xun	glucan 1,4-alpha-glucosidase
3.2.1.4	0.0715376	0.917144	T4F_EC_St	Xun	cellulase
3.2.1.8	-0.0514458	0.92818	T4F_EC_St	Xun	endo-1,4-beta-xylanase
3.2.1.10	-0.108734	0.961397	T4F_EC_St	Xun	oligo-1,6-glucosidase
3.2.1.15	-0.106505	0.967478	T4F_EC_St	Xun	endo-polygalacturonase
3.2.1.20	0.153231	0.906487	T4F_EC_St	Xun	alpha-glucosidase
3.2.1.23	-0.246436	0.961618	T4F_EC_St	Xun	beta-galactosidase
3.2.1.37	-0.0903726	0.962297	T4F_EC_St	Xun	xylan 1,4-beta-xylosidase
3.2.1.39	0.0375516	0.945992	T4F_EC_St	Xun	glucan endo-1,3-beta-D-glucosidase
3.2.1.55	-0.0665547	0.914389	T4F_EC_St	Xun	non-reducing end alpha-L-arabinofuranosidase
3.2.1.58	0.331699	0.846339	T4F_EC_St	Xun	glucan 1,3-beta-glucosidase
3.2.1.70	-0.580592	0.995539	T4F_EC_St	Xun	glucan 1,6-alpha-glucosidase
3.2.1.78	-0.0681758	0.931661	T4F_EC_St	Xun	mannan endo-1,4-beta-mannosidase
3.2.1.85	-0.265806	0.991091	T4F_EC_St	Xun	6-phospho-beta-galactosidase
3.2.1.86	-0.159423	0.97984	T4F_EC_St	Xun	6-phospho-beta-glucosidase
3.2.1.122	-0.125003	0.967013	T4F_EC_St	Xun	maltose-6'-phosphate glucosidase
4.2.2.2	0.0483444	0.915687	T4F_EC_St	Xun	pectate lyase
4.2.2.10	0.0683638	0.916166	T4F_EC_St	Xun	pectin lyase
6.2.1.12	0.673412	0.728172	T4F_EC_St	Xun	4-coumarate---CoA ligase
6.2.1.26	0.0614051	0.944483	T4F_EC_St	Xun	o-succinylbenzoate---CoA ligase
4.2.1.113	0.135329	0.947415	T4F_EC_St	Xun	o-succinylbenzoate synthase
1.13.11.1	0.240957	0.897434	T4F_EC_St	Xun	catechol 1,2-dioxygenase
1.14.13.82	0.12595	0.913137	T4F_EC_St	Xun	vanillate monooxygenase
1.13.11.8	0.0396724	0.940634	T4F_EC_St	Xun	protocatechuate 4,5-dioxygenase
6.2.1.27	0.560378	0.797173	T4F_EC_St	Xun	4-hydroxybenzoate---CoA ligase
6.2.1.25	0.612819	0.793703	T4F_EC_St	Xun	benzoate---CoA ligase
3.2.1.21	0.0303667	0.956298	T4F_EC_St	Xun	beta-glucosidase
1.14.12.10	0.0694454	0.921206	T4F_EC_St	Xun	benzoate 1,2-dioxygenase
1.13.11.16	-0.0370394	0.947504	T4F_EC_St	Xun	3-carboxyethylcatechol 2,3-dioxygenase
3.2.1.22	0.208633	0.850237	T4F_EC_St	Xun	alpha-galactosidase
1.13.11.14	0.100676	0.897675	T4F_EC_St	Xun	2,3-dihydroxybenzoate 3,4-dioxygenase
3.2.1.156	0.264878	0.841659	T4F_EC_St	Xun	oligosaccharide reducing-end xylanase
1.11.1.19	0.0392243	0.898549	T4F_EC_St	Xun	dye decolorizing peroxidase
3.2.1.136	0.129038	0.912926	T4F_EC_St	Xun	glucuronoarabinoxylan endo-1,4-beta-xylanase
Aminobenzoate degradation	0.811328	0.553193	PIC_L3_St	Xun	Metabolism	Xenobiotics biodegradation and metabolism
Benzoate degradation	-0.236057	1	PIC_L3_St	Xun	Metabolism	Xenobiotics biodegradation and metabolism
Fluorobenzoate degradation	0.685087	0.550687	PIC_L3_St	Xun	Metabolism	Xenobiotics biodegradation and metabolism
Nitrotoluene degradation	-1.31138	0	PIC_L3_St	Xun	Metabolism	Xenobiotics biodegradation and metabolism
Toluene degradation	0.813904	0.550687	PIC_L3_St	Xun	Metabolism	Xenobiotics biodegradation and metabolism
